# Supplementary material for: Native bees of high Andes of Central Chile (Hymenoptera: Apoidea): biodiversity, phenology and the description of a new species of Xeromelissa Cockerell (Hymenoptera: Colletidae: Xeromelissinae)
Source: PeerJ. 2020 Feb 28;8:e8675. doi: 10.7717/peerj.8675 (PMC7050550; doi:10.7717/peerj.8675)
Supplement: Supplemental Information 1 — Every native bee specimen collected during the season 2016–2017 and 2017–2018 used for all statistical analyses in this work. Furthermore, relative abundance for both periods of collection have also been included. [file peerj-08-8675-s005.xlsx]

## Sheet: 2016-2017
Family	Species	Sex	Year	Month	Day	Body size	Feeding behavior	Parasitism	Latitude	Longitude
Andrenidae	Acamptopoeum submetallicum	Male	2016	12	15	Medium	Polylectic	Non-parasitic	S 33°20.888'	W 70° 18.681'
Andrenidae	Acamptopoeum submetallicum	Male	2016	12	15	Medium	Polylectic	Non-parasitic	S 33°20.888'	W 70° 18.681'
Andrenidae	Acamptopoeum submetallicum	Female	2016	12	15	Medium	Polylectic	Non-parasitic	S 33°20.888'	W 70° 18.681'
Andrenidae	Acamptopoeum submetallicum	Female	2016	12	15	Medium	Polylectic	Non-parasitic	S 33°20.888'	W 70° 18.681'
Andrenidae	Acamptopoeum submetallicum	Male	2016	12	18	Medium	Polylectic	Non-parasitic	S 33°20.990’	W 70°18.896’
Apidae	Alloscirtetica gayi	Female	2017	1	12	Large	Polylectic	Non-parasitic	S 33°21.668’	W 70°18.102’
Apidae	Alloscirtetica gayi	Female	2017	1	12	Large	Polylectic	Non-parasitic	S 33°21.668’	W 70°18.102’
Apidae	Alloscirtetica rufitarsis	Female	2017	1	12	Large	Polylectic	Non-parasitic	S 33°21.668’	W 70°18.102’
Apidae	Alloscirtetica rufitarsis	Female	2017	1	12	Large	Polylectic	Non-parasitic	S 33°21.668’	W 70°18.102’
Apidae	Alloscirtetica rufitarsis	Female	2017	1	12	Large	Polylectic	Non-parasitic	S 33°21.668’	W 70°18.102’
Megachilidae	Anthidium chubuti	Female	2017	2	11	Large	Polylectic	Non-parasitic	S 33°19'47.2"	W 70°17'42.5"
Megachilidae	Anthidium chubuti	Female	2017	2	11	Large	Polylectic	Non-parasitic	S 33°19'47.2"	W 70°17'42.5"
Megachilidae	Anthidium chubuti	Female	2017	2	11	Large	Polylectic	Non-parasitic	S 33°19'47.2"	W 70°17'42.5"
Megachilidae	Anthidium chubuti	Male	2017	2	11	Large	Polylectic	Non-parasitic	S 33°19'47.2"	W 70°17'42.5"
Megachilidae	Anthidium chubuti	Male	2017	2	11	Large	Polylectic	Non-parasitic	S 33°19'47.2"	W 70°17'42.5"
Megachilidae	Anthidium chubuti	Female	2017	1	13	Large	Polylectic	Non-parasitic	S 33°22.067’	W 70°17.219’
Megachilidae	Anthidium espinosai	Female	2017	2	11	Large	Polylectic	Non-parasitic	S 33°19'47.2"	W 70°17'42.5"
Apidae	Anthophora incerta	Male	2017	2	10	Large	Polylectic	Non-parasitic	S 33°20.990’	W 70°18.896’
Apidae	Anthophora incerta	Male	2017	1	12	Large	Polylectic	Non-parasitic	S 33°21.668’	W 70°18.102’
Apidae	Apis mellifera	Female	2017	1	11	Medium	Polylectic	Non-parasitic	S 33°19'37.2"	W 70°17'46.8"
Apidae	Apis mellifera	Female	2017	2	11	Medium	Polylectic	Non-parasitic	S 33°19'37.2"	W 70°17'46.8"
Apidae	Apis mellifera	Female	2017	1	10	Medium	Polylectic	Non-parasitic	S 33°20.709’	W 70°17.927’
Apidae	Apis mellifera	Female	2017	1	10	Medium	Polylectic	Non-parasitic	S 33°20.709’	W 70°17.927’
Apidae	Apis mellifera	Female	2017	2	13	Medium	Polylectic	Non-parasitic	S 33°20.709’	W 70°17.927’
Apidae	Apis mellifera	Female	2017	2	13	Medium	Polylectic	Non-parasitic	S 33°20.709’	W 70°17.927’
Apidae	Apis mellifera	Female	2016	12	15	Medium	Polylectic	Non-parasitic	S 33°20.709’	W 70°17.927’
Apidae	Apis mellifera	Female	2016	12	15	Medium	Polylectic	Non-parasitic	S 33°20.709’	W 70°17.927’
Apidae	Apis mellifera	Female	2016	12	15	Medium	Polylectic	Non-parasitic	S 33°20.709’	W 70°17.927’
Apidae	Apis mellifera	Female	2017	1	10	Medium	Polylectic	Non-parasitic	S 33°20.888'	W 70° 18.681'
Apidae	Apis mellifera	Female	2017	1	10	Medium	Polylectic	Non-parasitic	S 33°20.888'	W 70° 18.681'
Apidae	Apis mellifera	Female	2017	2	10	Medium	Polylectic	Non-parasitic	S 33°20.888'	W 70° 18.681'
Apidae	Apis mellifera	Female	2016	12	15	Medium	Polylectic	Non-parasitic	S 33°20.888'	W 70° 18.681'
Apidae	Apis mellifera	Female	2017	1	12	Medium	Polylectic	Non-parasitic	S 33°20.990’	W 70°18.896’
Apidae	Apis mellifera	Female	2017	1	12	Medium	Polylectic	Non-parasitic	S 33°20.990’	W 70°18.896’
Apidae	Apis mellifera	Female	2017	1	12	Medium	Polylectic	Non-parasitic	S 33°20.990’	W 70°18.896’
Apidae	Apis mellifera	Female	2017	1	12	Medium	Polylectic	Non-parasitic	S 33°20.990’	W 70°18.896’
Apidae	Apis mellifera	Female	2017	2	10	Medium	Polylectic	Non-parasitic	S 33°20.990’	W 70°18.896’
Apidae	Apis mellifera	Female	2016	12	18	Medium	Polylectic	Non-parasitic	S 33°20.990’	W 70°18.896’
Apidae	Apis mellifera	Female	2016	12	18	Medium	Polylectic	Non-parasitic	S 33°20.990’	W 70°18.896’
Apidae	Apis mellifera	Female	2016	12	18	Medium	Polylectic	Non-parasitic	S 33°20.990’	W 70°18.896’
Apidae	Apis mellifera	Female	2016	12	18	Medium	Polylectic	Non-parasitic	S 33°20.990’	W 70°18.896’
Apidae	Apis mellifera	Female	2016	12	18	Medium	Polylectic	Non-parasitic	S 33°20.990’	W 70°18.896’
Apidae	Apis mellifera	Female	2017	1	12	Medium	Polylectic	Non-parasitic	S 33°21.668’	W 70°18.102’
Apidae	Apis mellifera	Female	2017	1	12	Medium	Polylectic	Non-parasitic	S 33°21.668’	W 70°18.102’
Apidae	Apis mellifera	Female	2017	1	12	Medium	Polylectic	Non-parasitic	S 33°21.668’	W 70°18.102’
Apidae	Apis mellifera	Female	2017	2	13	Medium	Polylectic	Non-parasitic	S 33°21.668’	W 70°18.102’
Apidae	Apis mellifera	Female	2017	2	13	Medium	Polylectic	Non-parasitic	S 33°21.668’	W 70°18.102’
Apidae	Apis mellifera	Female	2016	12	18	Medium	Polylectic	Non-parasitic	S 33°21.668’	W 70°18.102’
Apidae	Apis mellifera	Female	2016	12	18	Medium	Polylectic	Non-parasitic	S 33°21.668’	W 70°18.102’
Apidae	Apis mellifera	Female	2016	12	18	Medium	Polylectic	Non-parasitic	S 33°21.668’	W 70°18.102’
Apidae	Apis mellifera	Female	2016	12	18	Medium	Polylectic	Non-parasitic	S 33°21.668’	W 70°18.102’
Apidae	Apis mellifera	Female	2016	12	18	Medium	Polylectic	Non-parasitic	S 33°21.668’	W 70°18.102’
Apidae	Apis mellifera	Female	2017	1	13	Medium	Polylectic	Non-parasitic	S 33°22.067’	W 70°17.219’
Apidae	Apis mellifera	Female	2017	2	12	Medium	Polylectic	Non-parasitic	S 33°22.067’	W 70°17.219’
Apidae	Apis mellifera	Female	2016	12	18	Medium	Polylectic	Non-parasitic	S 33°22.067’	W 70°17.219’
Apidae	Bombus dahlbomii	Female	2017	2	10	Large	Polylectic	Non-parasitic	S 33°20.990’	W 70°18.896’
Apidae	Bombus dahlbomii	Female	2017	2	10	Large	Polylectic	Non-parasitic	S 33°20.990’	W 70°18.896’
Apidae	Bombus dahlbomii	Female	2017	1	12	Large	Polylectic	Non-parasitic	S 33°21.668’	W 70°18.102’
Apidae	Bombus dahlbomii	Female	2017	2	13	Large	Polylectic	Non-parasitic	S 33°21.668’	W 70°18.102’
Apidae	Bombus dahlbomii	Female	2017	2	13	Large	Polylectic	Non-parasitic	S 33°21.668’	W 70°18.102’
Apidae	Bombus dahlbomii	Female	2017	2	13	Large	Polylectic	Non-parasitic	S 33°21.668’	W 70°18.102’
Apidae	Bombus dahlbomii	Female	2016	12	18	Large	Polylectic	Non-parasitic	S 33°21.668’	W 70°18.102’
Apidae	Bombus dahlbomii	Female	2017	2	12	Large	Polylectic	Non-parasitic	S 33°22.084’	W 70°16.264’
Apidae	Bombus terrestris	Female	2017	2	10	Large	Polylectic	Non-parasitic	S 33°20.990’	W 70°18.896’
Apidae	Bombus terrestris	Female	2017	2	10	Large	Polylectic	Non-parasitic	S 33°20.990’	W 70°18.896’
Apidae	Bombus terrestris	Female	2017	2	10	Large	Polylectic	Non-parasitic	S 33°20.990’	W 70°18.896’
Halictidae	Caenohalictus aplacodes	Female	2017	2	10	Medium	Polylectic	Non-parasitic	S 33°20.990’	W 70°18.896’
Halictidae	Caenohalictus aplacodes	Female	2016	12	18	Medium	Polylectic	Non-parasitic	S 33°20.990’	W 70°18.896’
Halictidae	Caenohalictus iodurus	Female	2016	12	15	Small	Polylectic	Non-parasitic	S 33°19'37.2"	W 70°17'46.8"
Halictidae	Caenohalictus iodurus	Female	2016	12	15	Small	Polylectic	Non-parasitic	S 33°19'37.2"	W 70°17'46.8"
Halictidae	Caenohalictus iodurus	Female	2016	12	15	Small	Polylectic	Non-parasitic	S 33°19'37.2"	W 70°17'46.8"
Halictidae	Caenohalictus iodurus	Female	2016	12	15	Small	Polylectic	Non-parasitic	S 33°19'37.2"	W 70°17'46.8"
Halictidae	Caenohalictus iodurus	Female	2016	12	15	Small	Polylectic	Non-parasitic	S 33°19'37.2"	W 70°17'46.8"
Halictidae	Caenohalictus iodurus	Female	2016	12	15	Small	Polylectic	Non-parasitic	S 33°19'37.2"	W 70°17'46.8"
Halictidae	Caenohalictus iodurus	Female	2017	1	11	Small	Polylectic	Non-parasitic	S 33°19'37.2"	W 70°17'46.8"
Halictidae	Caenohalictus iodurus	Female	2016	12	15	Small	Polylectic	Non-parasitic	S 33°19'37.2"	W 70°17'46.8"
Halictidae	Caenohalictus iodurus	Female	2016	12	15	Small	Polylectic	Non-parasitic	S 33°19'37.2"	W 70°17'46.8"
Halictidae	Caenohalictus iodurus	Female	2017	1	11	Small	Polylectic	Non-parasitic	S 33°19'37.2"	W 70°17'46.8"
Halictidae	Caenohalictus iodurus	Female	2016	12	15	Small	Polylectic	Non-parasitic	S 33°19'37.2"	W 70°17'46.8"
Halictidae	Caenohalictus iodurus	Female	2016	12	15	Small	Polylectic	Non-parasitic	S 33°19'37.2"	W 70°17'46.8"
Halictidae	Caenohalictus iodurus	Female	2016	12	15	Small	Polylectic	Non-parasitic	S 33°19'37.2"	W 70°17'46.8"
Halictidae	Caenohalictus iodurus	Female	2016	12	15	Small	Polylectic	Non-parasitic	S 33°19'37.2"	W 70°17'46.8"
Halictidae	Caenohalictus iodurus	Female	2016	12	15	Small	Polylectic	Non-parasitic	S 33°19'37.2"	W 70°17'46.8"
Halictidae	Caenohalictus iodurus	Female	2016	12	15	Small	Polylectic	Non-parasitic	S 33°19'37.2"	W 70°17'46.8"
Halictidae	Caenohalictus iodurus	Male	2017	2	11	Small	Polylectic	Non-parasitic	S 33°19'37.2"	W 70°17'46.8"
Halictidae	Caenohalictus iodurus	Female	2017	1	11	Small	Polylectic	Non-parasitic	S 33°19'47.2"	W 70°17'42.5"
Halictidae	Caenohalictus iodurus	Female	2017	1	11	Small	Polylectic	Non-parasitic	S 33°19'47.2"	W 70°17'42.5"
Halictidae	Caenohalictus iodurus	Female	2017	2	11	Small	Polylectic	Non-parasitic	S 33°19'47.2"	W 70°17'42.5"
Halictidae	Caenohalictus iodurus	Female	2016	12	15	Small	Polylectic	Non-parasitic	S 33°19'47.2"	W 70°17'42.5"
Halictidae	Caenohalictus iodurus	Female	2016	12	15	Small	Polylectic	Non-parasitic	S 33°19'47.2"	W 70°17'42.5"
Halictidae	Caenohalictus iodurus	Female	2016	12	15	Small	Polylectic	Non-parasitic	S 33°19'47.2"	W 70°17'42.5"
Halictidae	Caenohalictus iodurus	Female	2016	12	15	Small	Polylectic	Non-parasitic	S 33°19'47.2"	W 70°17'42.5"
Halictidae	Caenohalictus iodurus	Female	2016	12	15	Small	Polylectic	Non-parasitic	S 33°19'47.2"	W 70°17'42.5"
Halictidae	Caenohalictus iodurus	Female	2016	12	15	Small	Polylectic	Non-parasitic	S 33°19'47.2"	W 70°17'42.5"
Halictidae	Caenohalictus iodurus	Female	2016	12	15	Small	Polylectic	Non-parasitic	S 33°19'47.2"	W 70°17'42.5"
Halictidae	Caenohalictus iodurus	Female	2016	12	15	Small	Polylectic	Non-parasitic	S 33°19'47.2"	W 70°17'42.5"
Halictidae	Caenohalictus iodurus	Female	2016	12	15	Small	Polylectic	Non-parasitic	S 33°19'47.2"	W 70°17'42.5"
Halictidae	Caenohalictus iodurus	Female	2016	12	15	Small	Polylectic	Non-parasitic	S 33°19'47.2"	W 70°17'42.5"
Halictidae	Caenohalictus iodurus	Female	2016	12	15	Small	Polylectic	Non-parasitic	S 33°19'47.2"	W 70°17'42.5"
Halictidae	Caenohalictus iodurus	Female	2016	12	15	Small	Polylectic	Non-parasitic	S 33°19'47.2"	W 70°17'42.5"
Halictidae	Caenohalictus iodurus	Female	2016	12	15	Small	Polylectic	Non-parasitic	S 33°19'47.2"	W 70°17'42.5"
Halictidae	Caenohalictus iodurus	Female	2016	12	15	Small	Polylectic	Non-parasitic	S 33°19'47.2"	W 70°17'42.5"
Halictidae	Caenohalictus iodurus	Female	2016	12	18	Small	Polylectic	Non-parasitic	S 33°22.084’	W 70°16.264’
Halictidae	Caenohalictus rostraticeps	Female	2017	1	12	Medium	Polylectic	Non-parasitic	S 33°21.668’	W 70°18.102’
Apidae	Centris cineraria	Female	2016	12	18	Large	Polylectic	Non-parasitic	S 33°21.668’	W 70°18.102’
Apidae	Centris cineraria	Female	2016	12	18	Large	Polylectic	Non-parasitic	S 33°21.668’	W 70°18.102’
Apidae	Centris nigerrima	Female	2017	1	12	Large	Polylectic	Non-parasitic	S 33°21.668’	W 70°18.102’
Apidae	Centris nigerrima	Female	2017	1	12	Large	Polylectic	Non-parasitic	S 33°21.668’	W 70°18.102’
Apidae	Centris nigerrima	Female	2017	1	12	Large	Polylectic	Non-parasitic	S 33°21.668’	W 70°18.102’
Apidae	Centris nigerrima	Female	2017	1	12	Large	Polylectic	Non-parasitic	S 33°21.668’	W 70°18.102’
Apidae	Centris nigerrima	Female	2016	12	18	Large	Polylectic	Non-parasitic	S 33°21.668’	W 70°18.102’
Apidae	Centris nigerrima	Female	2016	12	18	Large	Polylectic	Non-parasitic	S 33°21.668’	W 70°18.102’
Apidae	Centris nigerrima	Female	2017	1	12	Large	Polylectic	Non-parasitic	S 33°21.668’	W 70°18.102’
Apidae	Centris nigerrima	Female	2017	1	12	Large	Polylectic	Non-parasitic	S 33°21.668’	W 70°18.102’
Apidae	Centris nigerrima	Female	2017	1	12	Large	Polylectic	Non-parasitic	S 33°21.668’	W 70°18.102’
Apidae	Centris nigerrima	Male	2017	2	13	Large	Polylectic	Non-parasitic	S 33°21.668’	W 70°18.102’
Apidae	Centris nigerrima	Female	2017	1	13	Large	Polylectic	Non-parasitic	S 33°22.067’	W 70°17.219’
Apidae	Chalepogenus caeruleus	Male	2016	12	18	Medium	Polylectic	Non-parasitic	S 33°21.668’	W 70°18.102’
Colletidae	Chilicola (Heteroediscelis) curvapeligrosa	Female	2017	2	13	Small	Polylectic	Non-parasitic	S 33°21.668’	W 70°18.102’
Colletidae	Chilicola (Heteroediscelis) curvapeligrosa	Female	2017	2	12	Small	Polylectic	Non-parasitic	S 33°22.084’	W 70°16.264’
Colletidae	Chilicola (Heteroediscelis) curvapeligrosa	Female	2016	12	18	Small	Polylectic	Non-parasitic	S 33°22.084’	W 70°16.264’
Colletidae	Chilicola (Heteroediscelis) curvapeligrosa	Female	2017	1	13	Small	Polylectic	Non-parasitic	S 33°22.084’	W 70°16.264’
Colletidae	Chilicola (Heteroediscelis) curvapeligrosa	Female	2017	2	12	Small	Polylectic	Non-parasitic	S 33°22.084’	W 70°16.264’
Colletidae	Colletes fulvipes	Female	2017	1	11	Large	Polylectic	Non-parasitic	S 33°19'47.2"	W 70°17'42.5"
Colletidae	Colletes kuhlmanni	Female	2016	12	15	Medium	Polylectic	Non-parasitic	S 33°20.888'	W 70° 18.681'
Colletidae	Colletes kuhlmanni	Male	2017	2	10	Medium	Polylectic	Non-parasitic	S 33°20.888'	W 70° 18.681'
Colletidae	Colletes kuhlmanni	Female	2017	1	12	Medium	Polylectic	Non-parasitic	S 33°20.990’	W 70°18.896’
Colletidae	Colletes kuhlmanni	Female	2017	1	12	Medium	Polylectic	Non-parasitic	S 33°20.990’	W 70°18.896’
Colletidae	Colletes kuhlmanni	Female	2016	12	18	Medium	Polylectic	Non-parasitic	S 33°20.990’	W 70°18.896’
Colletidae	Colletes kuhlmanni	Female	2016	12	18	Medium	Polylectic	Non-parasitic	S 33°20.990’	W 70°18.896’
Colletidae	Colletes kuhlmanni	Female	2016	12	18	Medium	Polylectic	Non-parasitic	S 33°20.990’	W 70°18.896’
Colletidae	Colletes kuhlmanni	Female	2017	1	12	Medium	Polylectic	Non-parasitic	S 33°20.990’	W 70°18.896’
Colletidae	Colletes kuhlmanni	Female	2017	2	10	Medium	Polylectic	Non-parasitic	S 33°20.990’	W 70°18.896’
Colletidae	Colletes kuhlmanni	Female	2016	12	18	Medium	Polylectic	Non-parasitic	S 33°20.990’	W 70°18.896’
Colletidae	Colletes kuhlmanni	Female	2016	12	18	Medium	Polylectic	Non-parasitic	S 33°20.990’	W 70°18.896’
Colletidae	Colletes kuhlmanni	Female	2017	1	12	Medium	Polylectic	Non-parasitic	S 33°21.668’	W 70°18.102’
Colletidae	Colletes kuhlmanni	Female	2017	1	12	Medium	Polylectic	Non-parasitic	S 33°21.668’	W 70°18.102’
Colletidae	Colletes kuhlmanni	Female	2017	1	12	Medium	Polylectic	Non-parasitic	S 33°21.668’	W 70°18.102’
Colletidae	Colletes kuhlmanni	Female	2017	1	12	Medium	Polylectic	Non-parasitic	S 33°21.668’	W 70°18.102’
Colletidae	Colletes kuhlmanni	Male	2017	2	13	Medium	Polylectic	Non-parasitic	S 33°21.668’	W 70°18.102’
Apidae	Diadasia chilensis	Female	2016	12	15	Medium	Polylectic	Non-parasitic	S 33°20.709’	W 70°17.927’
Apidae	Diadasia chilensis	Female	2017	1	10	Medium	Polylectic	Non-parasitic	S 33°20.888'	W 70° 18.681'
Apidae	Diadasia chilensis	Female	2016	12	15	Medium	Polylectic	Non-parasitic	S 33°20.888'	W 70° 18.681'
Apidae	Diadasia chilensis	Female	2016	12	18	Medium	Polylectic	Non-parasitic	S 33°20.990’	W 70°18.896’
Apidae	Diadasia chilensis	Female	2016	12	18	Medium	Polylectic	Non-parasitic	S 33°20.990’	W 70°18.896’
Apidae	Diadasia chilensis	Male	2017	2	10	Medium	Polylectic	Non-parasitic	S 33°20.990’	W 70°18.896’
Apidae	Diadasia chilensis	Female	2017	1	12	Medium	Polylectic	Non-parasitic	S 33°20.990’	W 70°18.896’
Apidae	Epiclopus gayi	Female	2017	1	12	Large	Polylectic	Parasitic	S 33°21.668’	W 70°18.102’
Apidae	Epiclopus lendlianus	Female	2016	12	15	Large	Polylectic	Parasitic	S 33°19'47.2"	W 70°17'42.5"
Apidae	Epiclopus lendlianus	Female	2016	12	15	Large	Polylectic	Parasitic	S 33°19'47.2"	W 70°17'42.5"
Apidae	Epiclopus lendlianus	Female	2016	12	15	Large	Polylectic	Parasitic	S 33°19'47.2"	W 70°17'42.5"
Apidae	Isepeolus luctuosus	Male	2017	2	10	Medium	Polylectic	Parasitic	S 33°20.888'	W 70° 18.681'
Halictidae	Lasioglossum (Dialictus) spp.	Female	2017	2	11	Small	Polylectic	Non-parasitic	S 33°19'47.2"	W 70°17'42.5"
Halictidae	Lasioglossum (Dialictus) spp.	Male	2017	2	11	Small	Polylectic	Non-parasitic	S 33°19'47.2"	W 70°17'42.5"
Halictidae	Lasioglossum (Dialictus) spp.	Female	2017	1	10	Small	Polylectic	Non-parasitic	S 33°20.888'	W 70° 18.681'
Halictidae	Lasioglossum (Dialictus) spp.	Female	2017	1	10	Small	Polylectic	Non-parasitic	S 33°20.888'	W 70° 18.681'
Halictidae	Lasioglossum (Dialictus) spp.	Female	2017	2	10	Small	Polylectic	Non-parasitic	S 33°20.888'	W 70° 18.681'
Halictidae	Lasioglossum (Dialictus) spp.	Female	2017	2	10	Small	Polylectic	Non-parasitic	S 33°20.888'	W 70° 18.681'
Halictidae	Lasioglossum (Dialictus) spp.	Female	2016	12	15	Small	Polylectic	Non-parasitic	S 33°20.888'	W 70° 18.681'
Halictidae	Lasioglossum (Dialictus) spp.	Female	2017	2	10	Small	Polylectic	Non-parasitic	S 33°20.888'	W 70° 18.681'
Halictidae	Lasioglossum (Dialictus) spp.	Female	2016	12	15	Small	Polylectic	Non-parasitic	S 33°20.888'	W 70° 18.681'
Halictidae	Lasioglossum (Dialictus) spp.	Female	2016	12	15	Small	Polylectic	Non-parasitic	S 33°20.888'	W 70° 18.681'
Halictidae	Lasioglossum (Dialictus) spp.	Female	2017	2	10	Small	Polylectic	Non-parasitic	S 33°20.888'	W 70° 18.681'
Halictidae	Lasioglossum (Dialictus) spp.	Female	2017	2	10	Small	Polylectic	Non-parasitic	S 33°20.888'	W 70° 18.681'
Halictidae	Lasioglossum (Dialictus) spp.	Male	2017	2	10	Small	Polylectic	Non-parasitic	S 33°20.888'	W 70° 18.681'
Halictidae	Lasioglossum (Dialictus) spp.	Male	2017	2	10	Small	Polylectic	Non-parasitic	S 33°20.888'	W 70° 18.681'
Halictidae	Lasioglossum (Dialictus) spp.	Male	2017	2	10	Small	Polylectic	Non-parasitic	S 33°20.888'	W 70° 18.681'
Halictidae	Lasioglossum (Dialictus) spp.	Female	2017	2	10	Small	Polylectic	Non-parasitic	S 33°20.990’	W 70°18.896’
Halictidae	Lasioglossum (Dialictus) spp.	Female	2017	1	12	Small	Polylectic	Non-parasitic	S 33°20.990’	W 70°18.896’
Halictidae	Lasioglossum (Dialictus) spp.	Male	2017	2	10	Small	Polylectic	Non-parasitic	S 33°20.990’	W 70°18.896’
Halictidae	Lasioglossum (Dialictus) spp.	Female	2016	12	18	Small	Polylectic	Non-parasitic	S 33°20.990’	W 70°18.896’
Halictidae	Lasioglossum (Dialictus) spp.	Male	2017	2	10	Small	Polylectic	Non-parasitic	S 33°20.990’	W 70°18.896’
Halictidae	Lasioglossum (Dialictus) spp.	Female	2017	2	10	Small	Polylectic	Non-parasitic	S 33°20.990’	W 70°18.896’
Halictidae	Lasioglossum (Dialictus) spp.	Female	2017	1	12	Small	Polylectic	Non-parasitic	S 33°20.990’	W 70°18.896’
Halictidae	Lasioglossum (Dialictus) spp.	Female	2017	2	10	Small	Polylectic	Non-parasitic	S 33°20.990’	W 70°18.896’
Halictidae	Lasioglossum (Dialictus) spp.	Female	2017	2	10	Small	Polylectic	Non-parasitic	S 33°20.990’	W 70°18.896’
Halictidae	Lasioglossum (Dialictus) spp.	Male	2017	2	10	Small	Polylectic	Non-parasitic	S 33°20.990’	W 70°18.896’
Halictidae	Lasioglossum (Dialictus) spp.	Male	2017	2	10	Small	Polylectic	Non-parasitic	S 33°20.990’	W 70°18.896’
Andrenidae	Liphanthus andinus	Female	2016	12	15	Small	Oligolectic	Non-parasitic	S 33°20.888'	W 70° 18.681'
Andrenidae	Liphanthus andinus	Male	2017	1	12	Small	Oligolectic	Non-parasitic	S 33°20.990’	W 70°18.896’
Andrenidae	Liphanthus andinus	Female	2017	2	13	Small	Oligolectic	Non-parasitic	S 33°21.668’	W 70°18.102’
Andrenidae	Liphanthus sabulosus	Female	2017	2	11	Small	Oligolectic	Non-parasitic	S 33°19'37.2"	W 70°17'46.8"
Andrenidae	Liphanthus sabulosus	Female	2017	2	11	Small	Oligolectic	Non-parasitic	S 33°19'37.2"	W 70°17'46.8"
Andrenidae	Liphanthus sabulosus	Female	2017	2	11	Small	Oligolectic	Non-parasitic	S 33°19'47.2"	W 70°17'42.5"
Andrenidae	Liphanthus sabulosus	Female	2017	2	11	Small	Oligolectic	Non-parasitic	S 33°19'47.2"	W 70°17'42.5"
Andrenidae	Liphanthus sabulosus	Female	2017	1	11	Small	Oligolectic	Non-parasitic	S 33°19'47.2"	W 70°17'42.5"
Andrenidae	Liphanthus sabulosus	Female	2017	1	11	Small	Oligolectic	Non-parasitic	S 33°19'47.2"	W 70°17'42.5"
Andrenidae	Liphanthus sabulosus	Female	2017	1	11	Small	Oligolectic	Non-parasitic	S 33°19'47.2"	W 70°17'42.5"
Andrenidae	Liphanthus sabulosus	Male	2017	1	11	Small	Oligolectic	Non-parasitic	S 33°19'47.2"	W 70°17'42.5"
Andrenidae	Liphanthus sabulosus	Male	2017	1	11	Small	Oligolectic	Non-parasitic	S 33°19'47.2"	W 70°17'42.5"
Andrenidae	Liphanthus sabulosus	Male	2017	2	13	Small	Oligolectic	Non-parasitic	S 33°20.709’	W 70°17.927’
Andrenidae	Liphanthus sabulosus	Female	2016	12	15	Small	Oligolectic	Non-parasitic	S 33°20.888'	W 70° 18.681'
Andrenidae	Liphanthus sabulosus	Female	2017	2	10	Small	Oligolectic	Non-parasitic	S 33°20.990’	W 70°18.896’
Andrenidae	Liphanthus sabulosus	Female	2017	1	12	Small	Oligolectic	Non-parasitic	S 33°21.668’	W 70°18.102’
Andrenidae	Liphanthus sabulosus	Female	2017	2	13	Small	Oligolectic	Non-parasitic	S 33°21.668’	W 70°18.102’
Andrenidae	Liphanthus sabulosus	Female	2016	12	18	Small	Oligolectic	Non-parasitic	S 33°22.067’	W 70°17.219’
Andrenidae	Liphanthus sabulosus	Female	2016	12	18	Small	Oligolectic	Non-parasitic	S 33°22.067’	W 70°17.219’
Andrenidae	Liphanthus sabulosus	Female	2016	12	18	Small	Oligolectic	Non-parasitic	S 33°22.067’	W 70°17.219’
Andrenidae	Liphanthus sabulosus	Female	2016	12	18	Small	Oligolectic	Non-parasitic	S 33°22.084’	W 70°16.264’
Andrenidae	Liphanthus sabulosus	Female	2016	12	18	Small	Oligolectic	Non-parasitic	S 33°22.084’	W 70°16.264’
Andrenidae	Liphanthus sabulosus	Male	2016	12	18	Small	Oligolectic	Non-parasitic	S 33°22.084’	W 70°16.264’
Andrenidae	Liphanthus sabulosus	Female	2017	1	13	Small	Oligolectic	Non-parasitic	S 33°22.084’	W 70°16.264’
Megachilidae	Megachile (Dasymegachile) distinguenda	Male	2017	1	11	Large	Polylectic	Non-parasitic	S 33°19'47.2"	W 70°17'42.5"
Megachilidae	Megachile (Dasymegachile) distinguenda	Female	2016	12	15	Large	Polylectic	Non-parasitic	S 33°20.709’	W 70°17.927’
Megachilidae	Megachile (Dasymegachile) distinguenda	Female	2017	2	13	Large	Polylectic	Non-parasitic	S 33°21.668’	W 70°18.102’
Megachilidae	Megachile (Dasymegachile) distinguenda	Female	2016	12	18	Large	Polylectic	Non-parasitic	S 33°21.668’	W 70°18.102’
Megachilidae	Megachile pollinosa	Female	2017	1	12	Large	Polylectic	Non-parasitic	S 33°20.990’	W 70°18.896’
Megachilidae	Megachile semirufa	Male	2017	1	11	Large	Polylectic	Non-parasitic	S 33°19'37.2"	W 70°17'46.8"
Megachilidae	Megachile semirufa	Male	2017	1	11	Large	Polylectic	Non-parasitic	S 33°19'37.2"	W 70°17'46.8"
Megachilidae	Megachile semirufa	Male	2017	1	11	Large	Polylectic	Non-parasitic	S 33°19'37.2"	W 70°17'46.8"
Megachilidae	Megachile semirufa	Male	2017	1	11	Large	Polylectic	Non-parasitic	S 33°19'37.2"	W 70°17'46.8"
Megachilidae	Megachile semirufa	Male	2017	1	11	Large	Polylectic	Non-parasitic	S 33°19'37.2"	W 70°17'46.8"
Megachilidae	Megachile semirufa	Male	2017	2	13	Large	Polylectic	Non-parasitic	S 33°20.709’	W 70°17.927’
Megachilidae	Megachile semirufa	Male	2017	2	13	Large	Polylectic	Non-parasitic	S 33°20.709’	W 70°17.927’
Megachilidae	Megachile semirufa	Female	2017	1	12	Large	Polylectic	Non-parasitic	S 33°20.990’	W 70°18.896’
Megachilidae	Megachile semirufa	Male	2017	2	10	Large	Polylectic	Non-parasitic	S 33°20.990’	W 70°18.896’
Megachilidae	Megachile semirufa	Female	2017	1	12	Large	Polylectic	Non-parasitic	S 33°21.668’	W 70°18.102’
Megachilidae	Megachile semirufa	Female	2017	1	12	Large	Polylectic	Non-parasitic	S 33°21.668’	W 70°18.102’
Megachilidae	Megachile semirufa	Female	2017	1	12	Large	Polylectic	Non-parasitic	S 33°21.668’	W 70°18.102’
Megachilidae	Megachile semirufa	Female	2017	1	13	Large	Polylectic	Non-parasitic	S 33°22.084’	W 70°16.264’
Megachilidae	Megachile semirufa	Male	2017	1	13	Large	Polylectic	Non-parasitic	S 33°22.084’	W 70°16.264’
Megachilidae	Megachile saulcyi	Female	2017	2	10	Large	Polylectic	Non-parasitic	S 33°20.990’	W 70°18.896’
Megachilidae	Megachile saulcyi	Female	2017	2	10	Large	Polylectic	Non-parasitic	S 33°20.990’	W 70°18.896’
Megachilidae	Megachile saulcyi	Female	2017	1	12	Large	Polylectic	Non-parasitic	S 33°20.990’	W 70°18.896’
Megachilidae	Megachile saulcyi	Female	2017	1	12	Large	Polylectic	Non-parasitic	S 33°21.668’	W 70°18.102’
Andrenidae	Rhophitulus evansi	Female	2017	2	11	Small	Oligolectic	Non-parasitic	S 33°19'37.2"	W 70°17'46.8"
Andrenidae	Rhophitulus evansi	Male	2017	2	11	Small	Oligolectic	Non-parasitic	S 33°19'37.2"	W 70°17'46.8"
Andrenidae	Rhophitulus evansi	Male	2017	2	11	Small	Oligolectic	Non-parasitic	S 33°19'37.2"	W 70°17'46.8"
Andrenidae	Rhophitulus evansi	Female	2017	2	11	Small	Oligolectic	Non-parasitic	S 33°19'47.2"	W 70°17'42.5"
Andrenidae	Rhophitulus evansi	Male	2017	2	11	Small	Oligolectic	Non-parasitic	S 33°19'47.2"	W 70°17'42.5"
Andrenidae	Rhophitulus evansi	Female	2017	2	11	Small	Oligolectic	Non-parasitic	S 33°19'47.2"	W 70°17'42.5"
Andrenidae	Rhophitulus evansi	Male	2017	2	11	Small	Oligolectic	Non-parasitic	S 33°19'47.2"	W 70°17'42.5"
Andrenidae	Rhophitulus evansi	Female	2017	2	11	Small	Oligolectic	Non-parasitic	S 33°19'47.2"	W 70°17'42.5"
Andrenidae	Rhophitulus evansi	Male	2017	2	11	Small	Oligolectic	Non-parasitic	S 33°19'47.2"	W 70°17'42.5"
Andrenidae	Rhophitulus evansi	Female	2017	2	13	Small	Oligolectic	Non-parasitic	S 33°20.709’	W 70°17.927’
Andrenidae	Rhophitulus evansi	Male	2017	2	13	Small	Oligolectic	Non-parasitic	S 33°20.709’	W 70°17.927’
Andrenidae	Rhophitulus evansi	Male	2017	2	10	Small	Oligolectic	Non-parasitic	S 33°20.990’	W 70°18.896’
Andrenidae	Rhophitulus evansi	Male	2017	2	13	Small	Oligolectic	Non-parasitic	S 33°21.668’	W 70°18.102’
Andrenidae	Rhophitulus evansi	Female	2017	2	12	Small	Oligolectic	Non-parasitic	S 33°22.084’	W 70°16.264’
Andrenidae	Rhophitulus evansi	Female	2017	2	12	Small	Oligolectic	Non-parasitic	S 33°22.084’	W 70°16.264’
Halictidae	Ruizantheda mutabilis	Female	2016	12	18	Medium	Polylectic	Non-parasitic	S 33°21.668’	W 70°18.102’
Halictidae	Ruizantheda nigrocaerulea	Male	2016	12	15	Medium	Polylectic	Non-parasitic	S 33°20.888'	W 70° 18.681'
Halictidae	Sphecodes granulosus	Female	2016	12	15	Small	Polylectic	Parasitic	S 33°19'47.2"	W 70°17'42.5"
Halictidae	Sphecodes granulosus	Male	2017	2	10	Small	Polylectic	Parasitic	S 33°20.990’	W 70°18.896’
Megachilidae	Trichothurgus herbsti	Male	2016	12	18	Large	Polylectic	Non-parasitic	S 33°21.668’	W 70°18.102’
Colletidae	Xeromelissa sororitatis	Female	2017	2	12	Small	Polylectic	Non-parasitic	S 33°22.084’	W 70°16.264’
Colletidae	Xeromelissa sororitatis	Female	2017	1	13	Small	Polylectic	Non-parasitic	S 33°22.084’	W 70°16.264’
Colletidae	Xeromelissa sororitatis	Female	2017	1	13	Small	Polylectic	Non-parasitic	S 33°22.084’	W 70°16.264’
Colletidae	Xeromelissa sororitatis	Female	2016	12	18	Small	Polylectic	Non-parasitic	S 33°22.084’	W 70°16.264’
Colletidae	Xeromelissa sororitatis	Male	2017	2	12	Small	Polylectic	Non-parasitic	S 33°22.084’	W 70°16.264’
Colletidae	Xeromelissa sororitatis	Female	2017	1	13	Small	Polylectic	Non-parasitic	S 33°22.084’	W 70°16.264’

## Sheet: 2017-2018
Family	Species	Sex	Year	Month	Day	Body size	Feeding behavior	Parasitism	Latitude	Longitude
Andrenidae	Acamptopoeum submetallicum	Male	2018	1	8	Medium	Polylectic	Non-parasitic	S 33°20.888'	W 70° 18.681'
Andrenidae	Acamptopoeum submetallicum	Female	2017	12	6	Medium	Polylectic	Non-parasitic	S 33°20.888'	W 70° 18.681'
Andrenidae	Acamptopoeum submetallicum	Male	2018	2	1	Medium	Polylectic	Non-parasitic	S 33°20.888'	W 70° 18.681'
Andrenidae	Acamptopoeum submetallicum	Male	2018	1	8	Medium	Polylectic	Non-parasitic	S 33°20.888'	W 70° 18.681'
Andrenidae	Acamptopoeum submetallicum	Male	2018	1	8	Medium	Polylectic	Non-parasitic	S 33°20.888'	W 70° 18.681'
Andrenidae	Acamptopoeum submetallicum	Male	2018	2	1	Medium	Polylectic	Non-parasitic	S 33°20.990’	W 70°18.896’
Andrenidae	Acamptopoeum submetallicum	Male	2018	1	8	Medium	Polylectic	Non-parasitic	S 33°20.990’	W 70°18.896’
Andrenidae	Acamptopoeum submetallicum	Male	2018	1	8	Medium	Polylectic	Non-parasitic	S 33°20.990’	W 70°18.896’
Andrenidae	Acamptopoeum submetallicum	Male	2018	1	8	Medium	Polylectic	Non-parasitic	S 33°20.990’	W 70°18.896’
Andrenidae	Acamptopoeum submetallicum	Male	2018	2	1	Medium	Polylectic	Non-parasitic	S 33°20.990’	W 70°18.896’
Andrenidae	Acamptopoeum submetallicum	Male	2018	1	8	Medium	Polylectic	Non-parasitic	S 33°20.990’	W 70°18.896’
Andrenidae	Acamptopoeum submetallicum	Male	2018	2	1	Medium	Polylectic	Non-parasitic	S 33°20.990’	W 70°18.896’
Andrenidae	Acamptopoeum submetallicum	Male	2018	1	8	Medium	Polylectic	Non-parasitic	S 33°20.990’	W 70°18.896’
Andrenidae	Acamptopoeum submetallicum	Male	2018	1	8	Medium	Polylectic	Non-parasitic	S 33°20.990’	W 70°18.896’
Andrenidae	Acamptopoeum submetallicum	Male	2018	1	8	Medium	Polylectic	Non-parasitic	S 33°20.990’	W 70°18.896’
Andrenidae	Acamptopoeum submetallicum	Male	2018	1	8	Medium	Polylectic	Non-parasitic	S 33°20.990’	W 70°18.896’
Andrenidae	Acamptopoeum submetallicum	Male	2018	1	8	Medium	Polylectic	Non-parasitic	S 33°20.990’	W 70°18.896’
Andrenidae	Acamptopoeum submetallicum	Male	2018	1	8	Medium	Polylectic	Non-parasitic	S 33°20.990’	W 70°18.896’
Andrenidae	Acamptopoeum submetallicum	Male	2018	1	8	Medium	Polylectic	Non-parasitic	S 33°20.990’	W 70°18.896’
Andrenidae	Acamptopoeum submetallicum	Female	2018	2	2	Medium	Polylectic	Non-parasitic	S 33°21.668’	W 70°18.102’
Apidae	Alloscirtetica gayi	Male	2018	1	8	Large	Polylectic	Non-parasitic	S 33°20.888'	W 70° 18.681'
Apidae	Alloscirtetica gayi	Female	2018	1	5	Large	Polylectic	Non-parasitic	S 33°21.668’	W 70°18.102’
Apidae	Alloscirtetica gayi	Female	2017	12	5	Large	Polylectic	Non-parasitic	S 33°21.668’	W 70°18.102’
Apidae	Alloscirtetica rufitarsis	Female	2017	12	2	Large	Polylectic	Non-parasitic	S 33°19'47.2"	W 70°17'42.5"
Apidae	Alloscirtetica rufitarsis	Female	2017	12	6	Large	Polylectic	Non-parasitic	S 33°20.990’	W 70°18.896’
Apidae	Alloscirtetica rufitarsis	Male	2017	12	6	Large	Polylectic	Non-parasitic	S 33°20.990’	W 70°18.896’
Apidae	Alloscirtetica rufitarsis	Female	2017	12	5	Large	Polylectic	Non-parasitic	S 33°21.668’	W 70°18.102’
Apidae	Alloscirtetica rufitarsis	Male	2017	12	5	Large	Polylectic	Non-parasitic	S 33°21.668’	W 70°18.102’
Megachilidae	Anthidium chilense	Male	2018	1	8	Medium	Polylectic	Non-parasitic	S 33°20.888'	W 70° 18.681'
Megachilidae	Anthidium chilense	Female	2018	2	1	Medium	Polylectic	Non-parasitic	S 33°20.990’	W 70°18.896’
Megachilidae	Anthidium chubuti	Female	2018	2	4	Large	Polylectic	Non-parasitic	S 33°19'47.2"	W 70°17'42.5"
Megachilidae	Anthidium chubuti	Female	2018	1	6	Large	Polylectic	Non-parasitic	S 33°19'47.2"	W 70°17'42.5"
Megachilidae	Anthidium chubuti	Female	2018	1	6	Large	Polylectic	Non-parasitic	S 33°19'47.2"	W 70°17'42.5"
Megachilidae	Anthidium chubuti	Female	2018	1	6	Large	Polylectic	Non-parasitic	S 33°19'47.2"	W 70°17'42.5"
Megachilidae	Anthidium chubuti	Female	2018	1	6	Large	Polylectic	Non-parasitic	S 33°19'47.2"	W 70°17'42.5"
Megachilidae	Anthidium chubuti	Female	2018	1	6	Large	Polylectic	Non-parasitic	S 33°19'47.2"	W 70°17'42.5"
Megachilidae	Anthidium chubuti	Female	2018	1	6	Large	Polylectic	Non-parasitic	S 33°19'47.2"	W 70°17'42.5"
Megachilidae	Anthidium chubuti	Male	2018	1	6	Large	Polylectic	Non-parasitic	S 33°19'47.2"	W 70°17'42.5"
Megachilidae	Anthidium chubuti	Male	2018	1	6	Large	Polylectic	Non-parasitic	S 33°19'47.2"	W 70°17'42.5"
Megachilidae	Anthidium chubuti	Male	2018	1	7	Large	Polylectic	Non-parasitic	S 33°22.084’	W 70°16.264’
Apidae	Bombus dahlbomii	Female	2018	2	4	Large	Polylectic	Non-parasitic	S 33°19'37.2"	W 70°17'46.8"
Apidae	Bombus dahlbomii	Female	2018	2	4	Large	Polylectic	Non-parasitic	S 33°19'37.2"	W 70°17'46.8"
Apidae	Bombus dahlbomii	Female	2018	2	4	Large	Polylectic	Non-parasitic	S 33°19'37.2"	W 70°17'46.8"
Apidae	Bombus dahlbomii	Female	2018	2	4	Large	Polylectic	Non-parasitic	S 33°19'37.2"	W 70°17'46.8"
Apidae	Bombus dahlbomii	Female	2018	2	4	Large	Polylectic	Non-parasitic	S 33°19'37.2"	W 70°17'46.8"
Apidae	Bombus dahlbomii	Female	2018	2	4	Large	Polylectic	Non-parasitic	S 33°19'47.2"	W 70°17'42.5"
Apidae	Bombus dahlbomii	Female	2018	2	4	Large	Polylectic	Non-parasitic	S 33°19'47.2"	W 70°17'42.5"
Apidae	Bombus dahlbomii	Female	2018	2	4	Large	Polylectic	Non-parasitic	S 33°19'47.2"	W 70°17'42.5"
Apidae	Bombus dahlbomii	Female	2018	2	4	Large	Polylectic	Non-parasitic	S 33°19'47.2"	W 70°17'42.5"
Apidae	Bombus dahlbomii	Female	2018	2	4	Large	Polylectic	Non-parasitic	S 33°19'47.2"	W 70°17'42.5"
Apidae	Bombus dahlbomii	Female	2018	2	4	Large	Polylectic	Non-parasitic	S 33°19'47.2"	W 70°17'42.5"
Apidae	Bombus dahlbomii	Female	2018	2	4	Large	Polylectic	Non-parasitic	S 33°19'47.2"	W 70°17'42.5"
Apidae	Bombus dahlbomii	Female	2018	2	4	Large	Polylectic	Non-parasitic	S 33°19'47.2"	W 70°17'42.5"
Apidae	Bombus dahlbomii	Female	2018	1	5	Large	Polylectic	Non-parasitic	S 33°20.709’	W 70°17.927’
Apidae	Bombus dahlbomii	Female	2018	2	2	Large	Polylectic	Non-parasitic	S 33°20.709’	W 70°17.927’
Apidae	Bombus dahlbomii	Female	2018	2	2	Large	Polylectic	Non-parasitic	S 33°20.709’	W 70°17.927’
Apidae	Bombus dahlbomii	Female	2018	2	2	Large	Polylectic	Non-parasitic	S 33°20.709’	W 70°17.927’
Apidae	Bombus dahlbomii	Female	2018	2	2	Large	Polylectic	Non-parasitic	S 33°20.709’	W 70°17.927’
Apidae	Bombus dahlbomii	Female	2018	2	2	Large	Polylectic	Non-parasitic	S 33°20.709’	W 70°17.927’
Apidae	Bombus dahlbomii	Female	2018	2	2	Large	Polylectic	Non-parasitic	S 33°20.709’	W 70°17.927’
Apidae	Bombus dahlbomii	Female	2018	2	2	Large	Polylectic	Non-parasitic	S 33°20.709’	W 70°17.927’
Apidae	Bombus dahlbomii	Female	2018	2	2	Large	Polylectic	Non-parasitic	S 33°20.709’	W 70°17.927’
Apidae	Bombus dahlbomii	Female	2018	2	2	Large	Polylectic	Non-parasitic	S 33°20.709’	W 70°17.927’
Apidae	Bombus dahlbomii	Female	2018	2	2	Large	Polylectic	Non-parasitic	S 33°20.709’	W 70°17.927’
Apidae	Bombus dahlbomii	Female	2018	1	8	Large	Polylectic	Non-parasitic	S 33°20.888'	W 70° 18.681'
Apidae	Bombus dahlbomii	Female	2018	1	8	Large	Polylectic	Non-parasitic	S 33°20.888'	W 70° 18.681'
Apidae	Bombus dahlbomii	Female	2017	11	10	Large	Polylectic	Non-parasitic	S 33°20.990’	W 70°18.896’
Apidae	Bombus dahlbomii	Female	2018	1	8	Large	Polylectic	Non-parasitic	S 33°20.990’	W 70°18.896’
Apidae	Bombus dahlbomii	Female	2018	1	8	Large	Polylectic	Non-parasitic	S 33°20.990’	W 70°18.896’
Apidae	Bombus dahlbomii	Female	2018	1	8	Large	Polylectic	Non-parasitic	S 33°20.990’	W 70°18.896’
Apidae	Bombus dahlbomii	Female	2018	2	1	Large	Polylectic	Non-parasitic	S 33°20.990’	W 70°18.896’
Apidae	Bombus dahlbomii	Female	2018	2	1	Large	Polylectic	Non-parasitic	S 33°20.990’	W 70°18.896’
Apidae	Bombus dahlbomii	Female	2018	2	1	Large	Polylectic	Non-parasitic	S 33°20.990’	W 70°18.896’
Apidae	Bombus dahlbomii	Female	2018	2	1	Large	Polylectic	Non-parasitic	S 33°20.990’	W 70°18.896’
Apidae	Bombus dahlbomii	Female	2018	2	1	Large	Polylectic	Non-parasitic	S 33°20.990’	W 70°18.896’
Apidae	Bombus dahlbomii	Female	2017	11	13	Large	Polylectic	Non-parasitic	S 33°21.668’	W 70°18.102’
Apidae	Bombus dahlbomii	Female	2017	11	13	Large	Polylectic	Non-parasitic	S 33°21.668’	W 70°18.102’
Apidae	Bombus dahlbomii	Female	2017	11	13	Large	Polylectic	Non-parasitic	S 33°21.668’	W 70°18.102’
Apidae	Bombus dahlbomii	Female	2017	11	13	Large	Polylectic	Non-parasitic	S 33°21.668’	W 70°18.102’
Apidae	Bombus dahlbomii	Female	2017	11	13	Large	Polylectic	Non-parasitic	S 33°21.668’	W 70°18.102’
Apidae	Bombus dahlbomii	Female	2017	11	13	Large	Polylectic	Non-parasitic	S 33°21.668’	W 70°18.102’
Apidae	Bombus dahlbomii	Female	2017	11	13	Large	Polylectic	Non-parasitic	S 33°21.668’	W 70°18.102’
Apidae	Bombus dahlbomii	Female	2017	12	5	Large	Polylectic	Non-parasitic	S 33°21.668’	W 70°18.102’
Apidae	Bombus dahlbomii	Female	2017	12	5	Large	Polylectic	Non-parasitic	S 33°21.668’	W 70°18.102’
Apidae	Bombus dahlbomii	Female	2018	1	5	Large	Polylectic	Non-parasitic	S 33°21.668’	W 70°18.102’
Apidae	Bombus dahlbomii	Female	2018	1	5	Large	Polylectic	Non-parasitic	S 33°21.668’	W 70°18.102’
Apidae	Bombus dahlbomii	Female	2018	1	5	Large	Polylectic	Non-parasitic	S 33°21.668’	W 70°18.102’
Apidae	Bombus dahlbomii	Female	2018	1	5	Large	Polylectic	Non-parasitic	S 33°21.668’	W 70°18.102’
Apidae	Bombus dahlbomii	Female	2018	1	5	Large	Polylectic	Non-parasitic	S 33°21.668’	W 70°18.102’
Apidae	Bombus dahlbomii	Female	2018	1	5	Large	Polylectic	Non-parasitic	S 33°21.668’	W 70°18.102’
Apidae	Bombus dahlbomii	Female	2018	1	5	Large	Polylectic	Non-parasitic	S 33°21.668’	W 70°18.102’
Apidae	Bombus dahlbomii	Female	2018	1	5	Large	Polylectic	Non-parasitic	S 33°21.668’	W 70°18.102’
Apidae	Bombus dahlbomii	Female	2018	1	5	Large	Polylectic	Non-parasitic	S 33°21.668’	W 70°18.102’
Apidae	Bombus dahlbomii	Female	2018	1	5	Large	Polylectic	Non-parasitic	S 33°21.668’	W 70°18.102’
Apidae	Bombus dahlbomii	Female	2018	1	5	Large	Polylectic	Non-parasitic	S 33°21.668’	W 70°18.102’
Apidae	Bombus dahlbomii	Female	2018	1	5	Large	Polylectic	Non-parasitic	S 33°21.668’	W 70°18.102’
Apidae	Bombus dahlbomii	Female	2018	1	5	Large	Polylectic	Non-parasitic	S 33°21.668’	W 70°18.102’
Apidae	Bombus dahlbomii	Female	2018	1	5	Large	Polylectic	Non-parasitic	S 33°21.668’	W 70°18.102’
Apidae	Bombus dahlbomii	Female	2018	1	5	Large	Polylectic	Non-parasitic	S 33°21.668’	W 70°18.102’
Apidae	Bombus dahlbomii	Female	2018	1	5	Large	Polylectic	Non-parasitic	S 33°21.668’	W 70°18.102’
Apidae	Bombus dahlbomii	Female	2018	1	5	Large	Polylectic	Non-parasitic	S 33°21.668’	W 70°18.102’
Apidae	Bombus dahlbomii	Female	2018	1	5	Large	Polylectic	Non-parasitic	S 33°21.668’	W 70°18.102’
Apidae	Bombus dahlbomii	Female	2018	1	5	Large	Polylectic	Non-parasitic	S 33°21.668’	W 70°18.102’
Apidae	Bombus dahlbomii	Female	2018	1	5	Large	Polylectic	Non-parasitic	S 33°21.668’	W 70°18.102’
Apidae	Bombus dahlbomii	Female	2018	1	5	Large	Polylectic	Non-parasitic	S 33°21.668’	W 70°18.102’
Apidae	Bombus dahlbomii	Female	2018	1	5	Large	Polylectic	Non-parasitic	S 33°21.668’	W 70°18.102’
Apidae	Bombus dahlbomii	Female	2018	1	5	Large	Polylectic	Non-parasitic	S 33°21.668’	W 70°18.102’
Apidae	Bombus dahlbomii	Female	2018	1	5	Large	Polylectic	Non-parasitic	S 33°21.668’	W 70°18.102’
Apidae	Bombus dahlbomii	Female	2018	2	2	Large	Polylectic	Non-parasitic	S 33°21.668’	W 70°18.102’
Apidae	Bombus dahlbomii	Female	2018	2	2	Large	Polylectic	Non-parasitic	S 33°21.668’	W 70°18.102’
Apidae	Bombus dahlbomii	Female	2018	2	2	Large	Polylectic	Non-parasitic	S 33°21.668’	W 70°18.102’
Apidae	Bombus dahlbomii	Female	2018	2	2	Large	Polylectic	Non-parasitic	S 33°21.668’	W 70°18.102’
Apidae	Bombus dahlbomii	Female	2018	2	2	Large	Polylectic	Non-parasitic	S 33°21.668’	W 70°18.102’
Apidae	Bombus dahlbomii	Female	2018	2	2	Large	Polylectic	Non-parasitic	S 33°21.668’	W 70°18.102’
Apidae	Bombus dahlbomii	Female	2018	2	2	Large	Polylectic	Non-parasitic	S 33°21.668’	W 70°18.102’
Apidae	Bombus dahlbomii	Female	2018	2	2	Large	Polylectic	Non-parasitic	S 33°21.668’	W 70°18.102’
Apidae	Bombus dahlbomii	Female	2018	2	2	Large	Polylectic	Non-parasitic	S 33°21.668’	W 70°18.102’
Apidae	Bombus dahlbomii	Female	2018	2	2	Large	Polylectic	Non-parasitic	S 33°21.668’	W 70°18.102’
Apidae	Bombus dahlbomii	Female	2018	2	2	Large	Polylectic	Non-parasitic	S 33°21.668’	W 70°18.102’
Apidae	Bombus dahlbomii	Female	2018	2	2	Large	Polylectic	Non-parasitic	S 33°21.668’	W 70°18.102’
Apidae	Bombus dahlbomii	Female	2018	2	2	Large	Polylectic	Non-parasitic	S 33°21.668’	W 70°18.102’
Apidae	Bombus dahlbomii	Female	2018	2	2	Large	Polylectic	Non-parasitic	S 33°21.668’	W 70°18.102’
Apidae	Bombus dahlbomii	Female	2018	2	2	Large	Polylectic	Non-parasitic	S 33°21.668’	W 70°18.102’
Apidae	Bombus dahlbomii	Female	2018	2	2	Large	Polylectic	Non-parasitic	S 33°21.668’	W 70°18.102’
Apidae	Bombus dahlbomii	Female	2018	2	2	Large	Polylectic	Non-parasitic	S 33°21.668’	W 70°18.102’
Apidae	Bombus dahlbomii	Female	2018	2	2	Large	Polylectic	Non-parasitic	S 33°21.668’	W 70°18.102’
Apidae	Bombus dahlbomii	Female	2018	2	2	Large	Polylectic	Non-parasitic	S 33°21.668’	W 70°18.102’
Apidae	Bombus dahlbomii	Female	2018	2	2	Large	Polylectic	Non-parasitic	S 33°21.668’	W 70°18.102’
Apidae	Bombus dahlbomii	Female	2017	11	12	Large	Polylectic	Non-parasitic	S 33°22.067’	W 70°17.219’
Apidae	Bombus dahlbomii	Female	2017	11	12	Large	Polylectic	Non-parasitic	S 33°22.067’	W 70°17.219’
Apidae	Bombus dahlbomii	Female	2017	12	3	Large	Polylectic	Non-parasitic	S 33°22.067’	W 70°17.219’
Apidae	Bombus dahlbomii	Female	2018	2	3	Large	Polylectic	Non-parasitic	S 33°22.067’	W 70°17.219’
Apidae	Bombus dahlbomii	Female	2018	2	3	Large	Polylectic	Non-parasitic	S 33°22.067’	W 70°17.219’
Apidae	Bombus dahlbomii	Female	2018	2	3	Large	Polylectic	Non-parasitic	S 33°22.067’	W 70°17.219’
Apidae	Bombus dahlbomii	Female	2018	2	3	Large	Polylectic	Non-parasitic	S 33°22.067’	W 70°17.219’
Apidae	Bombus dahlbomii	Female	2018	2	3	Large	Polylectic	Non-parasitic	S 33°22.067’	W 70°17.219’
Apidae	Bombus dahlbomii	Female	2018	2	3	Large	Polylectic	Non-parasitic	S 33°22.067’	W 70°17.219’
Apidae	Bombus dahlbomii	Female	2018	2	3	Large	Polylectic	Non-parasitic	S 33°22.067’	W 70°17.219’
Apidae	Bombus dahlbomii	Female	2018	1	7	Large	Polylectic	Non-parasitic	S 33°22.084’	W 70°16.264’
Apidae	Bombus dahlbomii	Female	2018	1	7	Large	Polylectic	Non-parasitic	S 33°22.084’	W 70°16.264’
Apidae	Bombus dahlbomii	Female	2018	1	7	Large	Polylectic	Non-parasitic	S 33°22.084’	W 70°16.264’
Apidae	Bombus dahlbomii	Female	2018	1	7	Large	Polylectic	Non-parasitic	S 33°22.084’	W 70°16.264’
Apidae	Bombus dahlbomii	Female	2018	1	7	Large	Polylectic	Non-parasitic	S 33°22.084’	W 70°16.264’
Apidae	Bombus dahlbomii	Female	2018	1	7	Large	Polylectic	Non-parasitic	S 33°22.084’	W 70°16.264’
Apidae	Bombus dahlbomii	Female	2018	1	7	Large	Polylectic	Non-parasitic	S 33°22.084’	W 70°16.264’
Apidae	Bombus dahlbomii	Female	2018	1	7	Large	Polylectic	Non-parasitic	S 33°22.084’	W 70°16.264’
Apidae	Bombus dahlbomii	Female	2018	1	7	Large	Polylectic	Non-parasitic	S 33°22.084’	W 70°16.264’
Apidae	Bombus dahlbomii	Female	2018	1	7	Large	Polylectic	Non-parasitic	S 33°22.084’	W 70°16.264’
Apidae	Bombus dahlbomii	Female	2018	2	3	Large	Polylectic	Non-parasitic	S 33°22.084’	W 70°16.264’
Apidae	Bombus dahlbomii	Female	2018	2	3	Large	Polylectic	Non-parasitic	S 33°22.084’	W 70°16.264’
Apidae	Bombus dahlbomii	Female	2018	2	3	Large	Polylectic	Non-parasitic	S 33°22.084’	W 70°16.264’
Apidae	Bombus dahlbomii	Female	2018	2	3	Large	Polylectic	Non-parasitic	S 33°22.084’	W 70°16.264’
Apidae	Bombus dahlbomii	Female	2018	2	3	Large	Polylectic	Non-parasitic	S 33°22.084’	W 70°16.264’
Colletidae	Cadeguala occidentalis	Female	2018	1	5	Large	Polylectic	Non-parasitic	S 33°21.668’	W 70°18.102’
Halictidae	Caenohalictus aplacodes	Female	2017	11	12	Medium	Polylectic	Non-parasitic	S 33°22.084’	W 70°16.264’
Halictidae	Caenohalictus iodurus	Female	2017	11	11	Small	Polylectic	Non-parasitic	S 33°19'37.2"	W 70°17'46.8"
Halictidae	Caenohalictus iodurus	Female	2017	11	11	Small	Polylectic	Non-parasitic	S 33°19'37.2"	W 70°17'46.8"
Halictidae	Caenohalictus iodurus	Female	2017	11	11	Small	Polylectic	Non-parasitic	S 33°19'37.2"	W 70°17'46.8"
Halictidae	Caenohalictus iodurus	Female	2017	11	11	Small	Polylectic	Non-parasitic	S 33°19'37.2"	W 70°17'46.8"
Halictidae	Caenohalictus iodurus	Female	2017	11	11	Small	Polylectic	Non-parasitic	S 33°19'37.2"	W 70°17'46.8"
Halictidae	Caenohalictus iodurus	Female	2017	11	11	Small	Polylectic	Non-parasitic	S 33°19'37.2"	W 70°17'46.8"
Halictidae	Caenohalictus iodurus	Female	2017	11	11	Small	Polylectic	Non-parasitic	S 33°19'37.2"	W 70°17'46.8"
Halictidae	Caenohalictus iodurus	Female	2017	11	11	Small	Polylectic	Non-parasitic	S 33°19'37.2"	W 70°17'46.8"
Halictidae	Caenohalictus iodurus	Female	2017	11	11	Small	Polylectic	Non-parasitic	S 33°19'37.2"	W 70°17'46.8"
Halictidae	Caenohalictus iodurus	Female	2017	11	11	Small	Polylectic	Non-parasitic	S 33°19'37.2"	W 70°17'46.8"
Halictidae	Caenohalictus iodurus	Female	2017	11	11	Small	Polylectic	Non-parasitic	S 33°19'37.2"	W 70°17'46.8"
Halictidae	Caenohalictus iodurus	Female	2017	11	11	Small	Polylectic	Non-parasitic	S 33°19'37.2"	W 70°17'46.8"
Halictidae	Caenohalictus iodurus	Female	2017	11	11	Small	Polylectic	Non-parasitic	S 33°19'37.2"	W 70°17'46.8"
Halictidae	Caenohalictus iodurus	Female	2017	11	11	Small	Polylectic	Non-parasitic	S 33°19'37.2"	W 70°17'46.8"
Halictidae	Caenohalictus iodurus	Female	2017	11	11	Small	Polylectic	Non-parasitic	S 33°19'37.2"	W 70°17'46.8"
Halictidae	Caenohalictus iodurus	Female	2017	11	11	Small	Polylectic	Non-parasitic	S 33°19'37.2"	W 70°17'46.8"
Halictidae	Caenohalictus iodurus	Female	2017	12	2	Small	Polylectic	Non-parasitic	S 33°19'37.2"	W 70°17'46.8"
Halictidae	Caenohalictus iodurus	Female	2017	12	2	Small	Polylectic	Non-parasitic	S 33°19'37.2"	W 70°17'46.8"
Halictidae	Caenohalictus iodurus	Female	2017	12	2	Small	Polylectic	Non-parasitic	S 33°19'37.2"	W 70°17'46.8"
Halictidae	Caenohalictus iodurus	Female	2017	12	2	Small	Polylectic	Non-parasitic	S 33°19'37.2"	W 70°17'46.8"
Halictidae	Caenohalictus iodurus	Female	2017	12	2	Small	Polylectic	Non-parasitic	S 33°19'37.2"	W 70°17'46.8"
Halictidae	Caenohalictus iodurus	Female	2017	11	11	Small	Polylectic	Non-parasitic	S 33°19'37.2"	W 70°17'46.8"
Halictidae	Caenohalictus iodurus	Female	2017	11	11	Small	Polylectic	Non-parasitic	S 33°19'37.2"	W 70°17'46.8"
Halictidae	Caenohalictus iodurus	Female	2017	12	2	Small	Polylectic	Non-parasitic	S 33°19'37.2"	W 70°17'46.8"
Halictidae	Caenohalictus iodurus	Female	2017	12	2	Small	Polylectic	Non-parasitic	S 33°19'37.2"	W 70°17'46.8"
Halictidae	Caenohalictus iodurus	Female	2017	11	11	Small	Polylectic	Non-parasitic	S 33°19'37.2"	W 70°17'46.8"
Halictidae	Caenohalictus iodurus	Female	2017	11	11	Small	Polylectic	Non-parasitic	S 33°19'37.2"	W 70°17'46.8"
Halictidae	Caenohalictus iodurus	Female	2017	11	11	Small	Polylectic	Non-parasitic	S 33°19'37.2"	W 70°17'46.8"
Halictidae	Caenohalictus iodurus	Female	2017	11	11	Small	Polylectic	Non-parasitic	S 33°19'37.2"	W 70°17'46.8"
Halictidae	Caenohalictus iodurus	Female	2017	11	11	Small	Polylectic	Non-parasitic	S 33°19'37.2"	W 70°17'46.8"
Halictidae	Caenohalictus iodurus	Female	2017	11	11	Small	Polylectic	Non-parasitic	S 33°19'37.2"	W 70°17'46.8"
Halictidae	Caenohalictus iodurus	Female	2017	11	11	Small	Polylectic	Non-parasitic	S 33°19'37.2"	W 70°17'46.8"
Halictidae	Caenohalictus iodurus	Female	2017	11	11	Small	Polylectic	Non-parasitic	S 33°19'37.2"	W 70°17'46.8"
Halictidae	Caenohalictus iodurus	Female	2017	11	11	Small	Polylectic	Non-parasitic	S 33°19'37.2"	W 70°17'46.8"
Halictidae	Caenohalictus iodurus	Female	2017	11	11	Small	Polylectic	Non-parasitic	S 33°19'37.2"	W 70°17'46.8"
Halictidae	Caenohalictus iodurus	Female	2017	11	11	Small	Polylectic	Non-parasitic	S 33°19'37.2"	W 70°17'46.8"
Halictidae	Caenohalictus iodurus	Female	2017	11	11	Small	Polylectic	Non-parasitic	S 33°19'37.2"	W 70°17'46.8"
Halictidae	Caenohalictus iodurus	Female	2017	11	11	Small	Polylectic	Non-parasitic	S 33°19'37.2"	W 70°17'46.8"
Halictidae	Caenohalictus iodurus	Female	2017	11	11	Small	Polylectic	Non-parasitic	S 33°19'37.2"	W 70°17'46.8"
Halictidae	Caenohalictus iodurus	Female	2017	11	11	Small	Polylectic	Non-parasitic	S 33°19'37.2"	W 70°17'46.8"
Halictidae	Caenohalictus iodurus	Female	2017	11	11	Small	Polylectic	Non-parasitic	S 33°19'37.2"	W 70°17'46.8"
Halictidae	Caenohalictus iodurus	Female	2017	11	11	Small	Polylectic	Non-parasitic	S 33°19'47.2"	W 70°17'42.5"
Halictidae	Caenohalictus iodurus	Female	2017	11	11	Small	Polylectic	Non-parasitic	S 33°19'47.2"	W 70°17'42.5"
Halictidae	Caenohalictus iodurus	Female	2017	11	11	Small	Polylectic	Non-parasitic	S 33°19'47.2"	W 70°17'42.5"
Halictidae	Caenohalictus iodurus	Female	2017	12	2	Small	Polylectic	Non-parasitic	S 33°19'47.2"	W 70°17'42.5"
Halictidae	Caenohalictus iodurus	Female	2017	11	11	Small	Polylectic	Non-parasitic	S 33°19'47.2"	W 70°17'42.5"
Halictidae	Caenohalictus iodurus	Female	2017	11	11	Small	Polylectic	Non-parasitic	S 33°19'47.2"	W 70°17'42.5"
Halictidae	Caenohalictus iodurus	Female	2017	12	2	Small	Polylectic	Non-parasitic	S 33°19'47.2"	W 70°17'42.5"
Halictidae	Caenohalictus iodurus	Female	2017	12	2	Small	Polylectic	Non-parasitic	S 33°19'47.2"	W 70°17'42.5"
Halictidae	Caenohalictus iodurus	Female	2017	12	2	Small	Polylectic	Non-parasitic	S 33°19'47.2"	W 70°17'42.5"
Halictidae	Caenohalictus iodurus	Female	2017	11	11	Small	Polylectic	Non-parasitic	S 33°19'47.2"	W 70°17'42.5"
Halictidae	Caenohalictus iodurus	Female	2017	11	11	Small	Polylectic	Non-parasitic	S 33°19'47.2"	W 70°17'42.5"
Halictidae	Caenohalictus iodurus	Female	2017	11	11	Small	Polylectic	Non-parasitic	S 33°19'47.2"	W 70°17'42.5"
Halictidae	Caenohalictus iodurus	Female	2017	11	11	Small	Polylectic	Non-parasitic	S 33°19'47.2"	W 70°17'42.5"
Halictidae	Caenohalictus iodurus	Female	2017	11	11	Small	Polylectic	Non-parasitic	S 33°19'47.2"	W 70°17'42.5"
Halictidae	Caenohalictus iodurus	Female	2017	12	2	Small	Polylectic	Non-parasitic	S 33°19'47.2"	W 70°17'42.5"
Halictidae	Caenohalictus iodurus	Female	2017	12	2	Small	Polylectic	Non-parasitic	S 33°19'47.2"	W 70°17'42.5"
Halictidae	Caenohalictus iodurus	Female	2017	11	13	Small	Polylectic	Non-parasitic	S 33°20.709’	W 70°17.927’
Halictidae	Caenohalictus iodurus	Female	2017	11	13	Small	Polylectic	Non-parasitic	S 33°20.709’	W 70°17.927’
Halictidae	Caenohalictus iodurus	Female	2017	11	13	Small	Polylectic	Non-parasitic	S 33°20.709’	W 70°17.927’
Halictidae	Caenohalictus iodurus	Female	2017	11	13	Small	Polylectic	Non-parasitic	S 33°20.709’	W 70°17.927’
Halictidae	Caenohalictus iodurus	Female	2017	11	13	Small	Polylectic	Non-parasitic	S 33°20.709’	W 70°17.927’
Halictidae	Caenohalictus iodurus	Female	2017	11	13	Small	Polylectic	Non-parasitic	S 33°20.709’	W 70°17.927’
Halictidae	Caenohalictus iodurus	Female	2017	11	13	Small	Polylectic	Non-parasitic	S 33°20.709’	W 70°17.927’
Halictidae	Caenohalictus iodurus	Female	2017	11	13	Small	Polylectic	Non-parasitic	S 33°20.709’	W 70°17.927’
Halictidae	Caenohalictus iodurus	Female	2017	12	5	Small	Polylectic	Non-parasitic	S 33°20.709’	W 70°17.927’
Halictidae	Caenohalictus iodurus	Female	2017	11	13	Small	Polylectic	Non-parasitic	S 33°20.709’	W 70°17.927’
Halictidae	Caenohalictus iodurus	Female	2017	11	13	Small	Polylectic	Non-parasitic	S 33°20.709’	W 70°17.927’
Halictidae	Caenohalictus iodurus	Female	2017	11	13	Small	Polylectic	Non-parasitic	S 33°20.709’	W 70°17.927’
Halictidae	Caenohalictus iodurus	Female	2017	11	13	Small	Polylectic	Non-parasitic	S 33°20.709’	W 70°17.927’
Halictidae	Caenohalictus iodurus	Female	2017	11	13	Small	Polylectic	Non-parasitic	S 33°20.709’	W 70°17.927’
Halictidae	Caenohalictus iodurus	Female	2017	12	5	Small	Polylectic	Non-parasitic	S 33°21.668’	W 70°18.102’
Halictidae	Caenohalictus iodurus	Male	2018	2	2	Small	Polylectic	Non-parasitic	S 33°21.668’	W 70°18.102’
Halictidae	Caenohalictus iodurus	Male	2018	2	2	Small	Polylectic	Non-parasitic	S 33°21.668’	W 70°18.102’
Halictidae	Caenohalictus iodurus	Male	2018	2	2	Small	Polylectic	Non-parasitic	S 33°21.668’	W 70°18.102’
Halictidae	Caenohalictus iodurus	Female	2017	11	12	Small	Polylectic	Non-parasitic	S 33°22.067’	W 70°17.219’
Halictidae	Caenohalictus iodurus	Female	2017	11	12	Small	Polylectic	Non-parasitic	S 33°22.067’	W 70°17.219’
Halictidae	Caenohalictus iodurus	Female	2017	11	12	Small	Polylectic	Non-parasitic	S 33°22.067’	W 70°17.219’
Halictidae	Caenohalictus iodurus	Female	2017	12	3	Small	Polylectic	Non-parasitic	S 33°22.084’	W 70°16.264’
Halictidae	Caenohalictus iodurus	Male	2018	2	3	Small	Polylectic	Non-parasitic	S 33°22.084’	W 70°16.264’
Halictidae	Caenohalictus iodurus	Female	2017	11	12	Small	Polylectic	Non-parasitic	S 33°22.084’	W 70°16.264’
Halictidae	Caenohalictus iodurus	Female	2017	11	12	Small	Polylectic	Non-parasitic	S 33°22.084’	W 70°16.264’
Halictidae	Caenohalictus rostraticeps	Female	2018	1	6	Medium	Polylectic	Non-parasitic	S 33°19'37.2"	W 70°17'46.8"
Halictidae	Caenohalictus rostraticeps	Female	2018	1	5	Medium	Polylectic	Non-parasitic	S 33°21.668’	W 70°18.102’
Halictidae	Caenohalictus rostraticeps	Female	2018	1	5	Medium	Polylectic	Non-parasitic	S 33°21.668’	W 70°18.102’
Halictidae	Caenohalictus rostraticeps	Male	2018	1	5	Medium	Polylectic	Non-parasitic	S 33°21.668’	W 70°18.102’
Halictidae	Caenohalictus rostraticeps	Female	2018	1	8	Medium	Polylectic	Non-parasitic	S 33°22.084’	W 70°16.264’
Halictidae	Callistochlora chloris	Female	2017	11	13	Medium	Polylectic	Non-parasitic	S 33°20.709’	W 70°17.927’
Halictidae	Callistochlora chloris	Female	2018	1	8	Medium	Polylectic	Non-parasitic	S 33°20.888'	W 70° 18.681'
Halictidae	Callistochlora chloris	Female	2018	1	8	Medium	Polylectic	Non-parasitic	S 33°20.888'	W 70° 18.681'
Halictidae	Callistochlora chloris	Female	2018	1	8	Medium	Polylectic	Non-parasitic	S 33°20.888'	W 70° 18.681'
Halictidae	Callistochlora chloris	Female	2018	1	8	Medium	Polylectic	Non-parasitic	S 33°20.888'	W 70° 18.681'
Halictidae	Callistochlora chloris	Female	2018	1	8	Medium	Polylectic	Non-parasitic	S 33°20.888'	W 70° 18.681'
Halictidae	Callistochlora chloris	Female	2018	1	8	Medium	Polylectic	Non-parasitic	S 33°20.990’	W 70°18.896’
Halictidae	Callistochlora chloris	Female	2018	2	1	Medium	Polylectic	Non-parasitic	S 33°20.990’	W 70°18.896’
Halictidae	Callistochlora chloris	Female	2018	1	8	Medium	Polylectic	Non-parasitic	S 33°20.990’	W 70°18.896’
Halictidae	Callistochlora chloris	Female	2018	1	8	Medium	Polylectic	Non-parasitic	S 33°20.990’	W 70°18.896’
Halictidae	Callistochlora chloris	Female	2018	1	8	Medium	Polylectic	Non-parasitic	S 33°20.990’	W 70°18.896’
Halictidae	Callistochlora chloris	Female	2018	1	8	Medium	Polylectic	Non-parasitic	S 33°20.990’	W 70°18.896’
Halictidae	Callistochlora chloris	Female	2018	1	8	Medium	Polylectic	Non-parasitic	S 33°20.990’	W 70°18.896’
Halictidae	Callistochlora chloris	Female	2018	1	8	Medium	Polylectic	Non-parasitic	S 33°20.990’	W 70°18.896’
Halictidae	Callistochlora chloris	Female	2018	1	8	Medium	Polylectic	Non-parasitic	S 33°20.990’	W 70°18.896’
Halictidae	Callistochlora chloris	Female	2018	1	8	Medium	Polylectic	Non-parasitic	S 33°20.990’	W 70°18.896’
Halictidae	Callistochlora chloris	Female	2018	1	8	Medium	Polylectic	Non-parasitic	S 33°20.990’	W 70°18.896’
Halictidae	Callistochlora chloris	Female	2018	2	1	Medium	Polylectic	Non-parasitic	S 33°20.990’	W 70°18.896’
Halictidae	Callistochlora chloris	Female	2018	2	1	Medium	Polylectic	Non-parasitic	S 33°20.990’	W 70°18.896’
Halictidae	Callistochlora chloris	Female	2018	2	1	Medium	Polylectic	Non-parasitic	S 33°20.990’	W 70°18.896’
Halictidae	Callistochlora chloris	Female	2018	2	1	Medium	Polylectic	Non-parasitic	S 33°20.990’	W 70°18.896’
Halictidae	Callistochlora chloris	Female	2018	2	1	Medium	Polylectic	Non-parasitic	S 33°20.990’	W 70°18.896’
Halictidae	Callistochlora chloris	Female	2018	2	1	Medium	Polylectic	Non-parasitic	S 33°20.990’	W 70°18.896’
Halictidae	Callistochlora chloris	Female	2018	2	1	Medium	Polylectic	Non-parasitic	S 33°20.990’	W 70°18.896’
Halictidae	Callistochlora chloris	Female	2018	2	1	Medium	Polylectic	Non-parasitic	S 33°20.990’	W 70°18.896’
Halictidae	Callistochlora chloris	Female	2018	2	1	Medium	Polylectic	Non-parasitic	S 33°20.990’	W 70°18.896’
Halictidae	Callistochlora chloris	Female	2018	2	1	Medium	Polylectic	Non-parasitic	S 33°20.990’	W 70°18.896’
Halictidae	Callistochlora chloris	Female	2018	2	1	Medium	Polylectic	Non-parasitic	S 33°20.990’	W 70°18.896’
Halictidae	Callistochlora chloris	Female	2018	2	1	Medium	Polylectic	Non-parasitic	S 33°20.990’	W 70°18.896’
Halictidae	Callistochlora chloris	Female	2018	2	1	Medium	Polylectic	Non-parasitic	S 33°20.990’	W 70°18.896’
Halictidae	Callistochlora chloris	Female	2018	2	1	Medium	Polylectic	Non-parasitic	S 33°20.990’	W 70°18.896’
Halictidae	Callistochlora chloris	Female	2018	2	1	Medium	Polylectic	Non-parasitic	S 33°20.990’	W 70°18.896’
Halictidae	Callistochlora chloris	Female	2018	2	1	Medium	Polylectic	Non-parasitic	S 33°20.990’	W 70°18.896’
Halictidae	Callistochlora chloris	Female	2018	2	1	Medium	Polylectic	Non-parasitic	S 33°20.990’	W 70°18.896’
Halictidae	Callistochlora chloris	Female	2018	2	1	Medium	Polylectic	Non-parasitic	S 33°20.990’	W 70°18.896’
Halictidae	Callistochlora chloris	Female	2018	1	8	Medium	Polylectic	Non-parasitic	S 33°20.990’	W 70°18.896’
Halictidae	Callistochlora chloris	Female	2018	1	8	Medium	Polylectic	Non-parasitic	S 33°20.990’	W 70°18.896’
Halictidae	Callistochlora chloris	Female	2018	1	8	Medium	Polylectic	Non-parasitic	S 33°20.990’	W 70°18.896’
Halictidae	Callistochlora chloris	Female	2018	1	8	Medium	Polylectic	Non-parasitic	S 33°20.990’	W 70°18.896’
Halictidae	Callistochlora chloris	Female	2018	1	8	Medium	Polylectic	Non-parasitic	S 33°20.990’	W 70°18.896’
Halictidae	Callistochlora chloris	Female	2018	1	8	Medium	Polylectic	Non-parasitic	S 33°20.990’	W 70°18.896’
Halictidae	Callistochlora chloris	Female	2018	2	1	Medium	Polylectic	Non-parasitic	S 33°20.990’	W 70°18.896’
Halictidae	Callistochlora chloris	Female	2018	2	1	Medium	Polylectic	Non-parasitic	S 33°20.990’	W 70°18.896’
Halictidae	Callistochlora chloris	Female	2018	2	1	Medium	Polylectic	Non-parasitic	S 33°20.990’	W 70°18.896’
Halictidae	Callistochlora chloris	Female	2018	2	1	Medium	Polylectic	Non-parasitic	S 33°20.990’	W 70°18.896’
Halictidae	Callistochlora chloris	Female	2018	2	1	Medium	Polylectic	Non-parasitic	S 33°20.990’	W 70°18.896’
Halictidae	Callistochlora chloris	Female	2018	2	1	Medium	Polylectic	Non-parasitic	S 33°20.990’	W 70°18.896’
Halictidae	Callistochlora chloris	Female	2018	2	1	Medium	Polylectic	Non-parasitic	S 33°20.990’	W 70°18.896’
Halictidae	Callistochlora chloris	Female	2018	2	1	Medium	Polylectic	Non-parasitic	S 33°20.990’	W 70°18.896’
Halictidae	Callistochlora chloris	Female	2018	2	1	Medium	Polylectic	Non-parasitic	S 33°20.990’	W 70°18.896’
Halictidae	Callistochlora chloris	Female	2018	2	1	Medium	Polylectic	Non-parasitic	S 33°20.990’	W 70°18.896’
Halictidae	Callistochlora chloris	Female	2018	2	1	Medium	Polylectic	Non-parasitic	S 33°20.990’	W 70°18.896’
Halictidae	Callistochlora chloris	Female	2018	2	1	Medium	Polylectic	Non-parasitic	S 33°20.990’	W 70°18.896’
Halictidae	Callistochlora chloris	Female	2018	2	1	Medium	Polylectic	Non-parasitic	S 33°20.990’	W 70°18.896’
Halictidae	Callistochlora chloris	Female	2018	2	1	Medium	Polylectic	Non-parasitic	S 33°20.990’	W 70°18.896’
Halictidae	Callistochlora chloris	Female	2018	2	1	Medium	Polylectic	Non-parasitic	S 33°20.990’	W 70°18.896’
Halictidae	Callistochlora chloris	Female	2018	2	1	Medium	Polylectic	Non-parasitic	S 33°20.990’	W 70°18.896’
Halictidae	Callistochlora chloris	Female	2018	2	1	Medium	Polylectic	Non-parasitic	S 33°20.990’	W 70°18.896’
Halictidae	Callistochlora chloris	Male	2018	2	1	Medium	Polylectic	Non-parasitic	S 33°20.990’	W 70°18.896’
Halictidae	Callistochlora chloris	Female	2018	1	5	Medium	Polylectic	Non-parasitic	S 33°21.668’	W 70°18.102’
Halictidae	Callistochlora chloris	Female	2018	2	2	Medium	Polylectic	Non-parasitic	S 33°21.668’	W 70°18.102’
Halictidae	Callistochlora prothysteres	Female	2018	1	8	Medium	Polylectic	Non-parasitic	S 33°20.990’	W 70°18.896’
Colletidae	Caupolicana bicolor	Female	2018	1	8	Large	Polylectic	Non-parasitic	S 33°20.990’	W 70°18.896’
Apidae	Centris cineraria	Female	2017	12	2	Large	Polylectic	Non-parasitic	S 33°19'37.2"	W 70°17'46.8"
Apidae	Centris cineraria	Female	2017	12	2	Large	Polylectic	Non-parasitic	S 33°19'37.2"	W 70°17'46.8"
Apidae	Centris cineraria	Female	2017	12	2	Large	Polylectic	Non-parasitic	S 33°19'37.2"	W 70°17'46.8"
Apidae	Centris cineraria	Female	2017	12	2	Large	Polylectic	Non-parasitic	S 33°19'47.2"	W 70°17'42.5"
Apidae	Centris cineraria	Female	2017	12	2	Large	Polylectic	Non-parasitic	S 33°19'47.2"	W 70°17'42.5"
Apidae	Centris cineraria	Female	2017	12	2	Large	Polylectic	Non-parasitic	S 33°19'47.2"	W 70°17'42.5"
Apidae	Centris cineraria	Female	2017	12	5	Large	Polylectic	Non-parasitic	S 33°20.709’	W 70°17.927’
Apidae	Centris cineraria	Female	2017	12	5	Large	Polylectic	Non-parasitic	S 33°21.668’	W 70°18.102’
Apidae	Centris cineraria	Female	2017	12	3	Large	Polylectic	Non-parasitic	S 33°22.067’	W 70°17.219’
Apidae	Centris cineraria	Female	2017	12	3	Large	Polylectic	Non-parasitic	S 33°22.067’	W 70°17.219’
Apidae	Centris cineraria	Female	2017	12	3	Large	Polylectic	Non-parasitic	S 33°22.067’	W 70°17.219’
Apidae	Centris cineraria	Female	2017	12	3	Large	Polylectic	Non-parasitic	S 33°22.084’	W 70°16.264’
Apidae	Centris nigerrima	Female	2018	1	5	Large	Polylectic	Non-parasitic	S 33°20.709’	W 70°17.927’
Apidae	Centris nigerrima	Female	2018	1	5	Large	Polylectic	Non-parasitic	S 33°20.709’	W 70°17.927’
Apidae	Centris nigerrima	Female	2018	1	5	Large	Polylectic	Non-parasitic	S 33°21.668’	W 70°18.102’
Apidae	Centris nigerrima	Female	2018	1	5	Large	Polylectic	Non-parasitic	S 33°21.668’	W 70°18.102’
Apidae	Centris nigerrima	Female	2018	1	5	Large	Polylectic	Non-parasitic	S 33°21.668’	W 70°18.102’
Apidae	Centris nigerrima	Female	2018	1	5	Large	Polylectic	Non-parasitic	S 33°21.668’	W 70°18.102’
Apidae	Centris nigerrima	Female	2018	1	5	Large	Polylectic	Non-parasitic	S 33°21.668’	W 70°18.102’
Apidae	Centris nigerrima	Female	2018	2	2	Large	Polylectic	Non-parasitic	S 33°21.668’	W 70°18.102’
Apidae	Centris nigerrima	Male	2018	1	5	Large	Polylectic	Non-parasitic	S 33°21.668’	W 70°18.102’
Apidae	Centris nigerrima	Male	2018	1	5	Large	Polylectic	Non-parasitic	S 33°21.668’	W 70°18.102’
Apidae	Centris nigerrima	Male	2018	1	5	Large	Polylectic	Non-parasitic	S 33°21.668’	W 70°18.102’
Apidae	Chalepogenus caeruleus	Female	2018	1	6	Medium	Polylectic	Non-parasitic	S 33°19'47.2"	W 70°17'42.5"
Colletidae	Chilicola (Heteroediscelis) curvapeligrosa	Male	2018	1	8	Small	Polylectic	Non-parasitic	S 33°20.990’	W 70°18.896’
Colletidae	Chilicola (Heteroediscelis) curvapeligrosa	Female	2017	12	5	Small	Polylectic	Non-parasitic	S 33°21.668’	W 70°18.102’
Colletidae	Chilicola (Heteroediscelis) curvapeligrosa	Female	2018	2	2	Small	Polylectic	Non-parasitic	S 33°21.668’	W 70°18.102’
Colletidae	Chilicola (Heteroediscelis) curvapeligrosa	Female	2018	2	2	Small	Polylectic	Non-parasitic	S 33°21.668’	W 70°18.102’
Colletidae	Chilicola (Heteroediscelis) curvapeligrosa	Female	2018	2	2	Small	Polylectic	Non-parasitic	S 33°21.668’	W 70°18.102’
Colletidae	Chilicola (Heteroediscelis) curvapeligrosa	Female	2018	2	2	Small	Polylectic	Non-parasitic	S 33°21.668’	W 70°18.102’
Colletidae	Chilicola (Heteroediscelis) curvapeligrosa	Female	2018	2	3	Small	Polylectic	Non-parasitic	S 33°22.067’	W 70°17.219’
Colletidae	Chilicola (Heteroediscelis) curvapeligrosa	Female	2018	1	8	Small	Polylectic	Non-parasitic	S 33°22.084’	W 70°16.264’
Colletidae	Chilicola (Heteroediscelis) curvapeligrosa	Female	2017	12	3	Small	Polylectic	Non-parasitic	S 33°22.084’	W 70°16.264’
Colletidae	Chilicola (Heteroediscelis) curvapeligrosa	Female	2018	1	8	Small	Polylectic	Non-parasitic	S 33°22.084’	W 70°16.264’
Colletidae	Chilicola (Heteroediscelis) curvapeligrosa	Female	2018	1	8	Small	Polylectic	Non-parasitic	S 33°22.084’	W 70°16.264’
Colletidae	Chilicola (Heteroediscelis) curvapeligrosa	Female	2018	1	8	Small	Polylectic	Non-parasitic	S 33°22.084’	W 70°16.264’
Colletidae	Chilicola (Heteroediscelis) curvapeligrosa	Female	2018	1	8	Small	Polylectic	Non-parasitic	S 33°22.084’	W 70°16.264’
Colletidae	Chilicola (Heteroediscelis) curvapeligrosa	Female	2018	2	3	Small	Polylectic	Non-parasitic	S 33°22.084’	W 70°16.264’
Colletidae	Chilicola (Heteroediscelis) curvapeligrosa	Female	2018	1	8	Small	Polylectic	Non-parasitic	S 33°22.084’	W 70°16.264’
Colletidae	Chilicola (Heteroediscelis) curvapeligrosa	Female	2018	1	7	Small	Polylectic	Non-parasitic	S 33°22.084’	W 70°16.264’
Colletidae	Chilicola (Heteroediscelis) curvapeligrosa	Female	2018	1	8	Small	Polylectic	Non-parasitic	S 33°22.084’	W 70°16.264’
Colletidae	Chilicola (Heteroediscelis) curvapeligrosa	Female	2018	2	3	Small	Polylectic	Non-parasitic	S 33°22.084’	W 70°16.264’
Colletidae	Chilicola (Heteroediscelis) curvapeligrosa	Female	2018	2	3	Small	Polylectic	Non-parasitic	S 33°22.084’	W 70°16.264’
Colletidae	Chilicola (Heteroediscelis) curvapeligrosa	Female	2017	12	3	Small	Polylectic	Non-parasitic	S 33°22.084’	W 70°16.264’
Colletidae	Chilicola (Heteroediscelis) curvapeligrosa	Female	2018	1	8	Small	Polylectic	Non-parasitic	S 33°22.084’	W 70°16.264’
Colletidae	Chilicola (Heteroediscelis) curvapeligrosa	Female	2018	2	3	Small	Polylectic	Non-parasitic	S 33°22.084’	W 70°16.264’
Colletidae	Chilicola (Heteroediscelis) curvapeligrosa	Female	2018	1	7	Small	Polylectic	Non-parasitic	S 33°22.084’	W 70°16.264’
Colletidae	Chilicola (Heteroediscelis) curvapeligrosa	Female	2018	2	3	Small	Polylectic	Non-parasitic	S 33°22.084’	W 70°16.264’
Colletidae	Chilicola (Heteroediscelis) curvapeligrosa	Female	2018	2	3	Small	Polylectic	Non-parasitic	S 33°22.084’	W 70°16.264’
Colletidae	Chilicola (Heteroediscelis) curvapeligrosa	Female	2018	1	7	Small	Polylectic	Non-parasitic	S 33°22.084’	W 70°16.264’
Colletidae	Chilicola (Heteroediscelis) curvapeligrosa	Female	2018	2	3	Small	Polylectic	Non-parasitic	S 33°22.084’	W 70°16.264’
Colletidae	Chilicola (Heteroediscelis) curvapeligrosa	Female	2018	2	3	Small	Polylectic	Non-parasitic	S 33°22.084’	W 70°16.264’
Colletidae	Chilicola (Heteroediscelis) curvapeligrosa	Female	2018	2	3	Small	Polylectic	Non-parasitic	S 33°22.084’	W 70°16.264’
Colletidae	Colletes fulvipes	Female	2018	1	6	Large	Polylectic	Non-parasitic	S 33°19'47.2"	W 70°17'42.5"
Colletidae	Colletes kuhlmanni	Female	2018	2	1	Medium	Polylectic	Non-parasitic	S 33°20.888'	W 70° 18.681'
Colletidae	Colletes kuhlmanni	Female	2018	1	8	Medium	Polylectic	Non-parasitic	S 33°20.888'	W 70° 18.681'
Colletidae	Colletes kuhlmanni	Female	2018	1	8	Medium	Polylectic	Non-parasitic	S 33°20.888'	W 70° 18.681'
Colletidae	Colletes kuhlmanni	Male	2018	1	8	Medium	Polylectic	Non-parasitic	S 33°20.888'	W 70° 18.681'
Colletidae	Colletes kuhlmanni	Male	2018	2	1	Medium	Polylectic	Non-parasitic	S 33°20.888'	W 70° 18.681'
Colletidae	Colletes kuhlmanni	Male	2018	1	8	Medium	Polylectic	Non-parasitic	S 33°20.888'	W 70° 18.681'
Colletidae	Colletes kuhlmanni	Female	2018	2	1	Medium	Polylectic	Non-parasitic	S 33°20.990’	W 70°18.896’
Colletidae	Colletes kuhlmanni	Female	2018	2	1	Medium	Polylectic	Non-parasitic	S 33°20.990’	W 70°18.896’
Colletidae	Colletes kuhlmanni	Female	2018	2	1	Medium	Polylectic	Non-parasitic	S 33°20.990’	W 70°18.896’
Colletidae	Colletes kuhlmanni	Female	2018	1	8	Medium	Polylectic	Non-parasitic	S 33°20.990’	W 70°18.896’
Colletidae	Colletes kuhlmanni	Female	2018	2	1	Medium	Polylectic	Non-parasitic	S 33°20.990’	W 70°18.896’
Colletidae	Colletes kuhlmanni	Female	2018	2	1	Medium	Polylectic	Non-parasitic	S 33°20.990’	W 70°18.896’
Colletidae	Colletes kuhlmanni	Female	2018	2	1	Medium	Polylectic	Non-parasitic	S 33°20.990’	W 70°18.896’
Colletidae	Colletes kuhlmanni	Female	2018	1	8	Medium	Polylectic	Non-parasitic	S 33°20.990’	W 70°18.896’
Colletidae	Colletes kuhlmanni	Female	2018	1	8	Medium	Polylectic	Non-parasitic	S 33°20.990’	W 70°18.896’
Colletidae	Colletes kuhlmanni	Female	2018	1	8	Medium	Polylectic	Non-parasitic	S 33°20.990’	W 70°18.896’
Colletidae	Colletes kuhlmanni	Female	2018	1	8	Medium	Polylectic	Non-parasitic	S 33°20.990’	W 70°18.896’
Colletidae	Colletes kuhlmanni	Female	2018	2	1	Medium	Polylectic	Non-parasitic	S 33°20.990’	W 70°18.896’
Colletidae	Colletes kuhlmanni	Female	2018	2	1	Medium	Polylectic	Non-parasitic	S 33°20.990’	W 70°18.896’
Colletidae	Colletes kuhlmanni	Female	2018	2	1	Medium	Polylectic	Non-parasitic	S 33°20.990’	W 70°18.896’
Colletidae	Colletes kuhlmanni	Male	2018	1	8	Medium	Polylectic	Non-parasitic	S 33°20.990’	W 70°18.896’
Colletidae	Colletes kuhlmanni	Male	2018	2	1	Medium	Polylectic	Non-parasitic	S 33°20.990’	W 70°18.896’
Colletidae	Colletes kuhlmanni	Male	2018	1	5	Medium	Polylectic	Non-parasitic	S 33°21.668’	W 70°18.102’
Colletidae	Colletes kuhlmanni	Male	2018	1	5	Medium	Polylectic	Non-parasitic	S 33°21.668’	W 70°18.102’
Colletidae	Colletes kuhlmanni	Male	2018	2	2	Medium	Polylectic	Non-parasitic	S 33°21.668’	W 70°18.102’
Colletidae	Colletes musculus	Male	2018	2	1	Medium	Polylectic	Non-parasitic	S 33°20.990’	W 70°18.896’
Colletidae	Colletes musculus	Male	2017	11	13	Medium	Polylectic	Non-parasitic	S 33°21.668’	W 70°18.102’
Colletidae	Colletes musculus	Male	2017	11	13	Medium	Polylectic	Non-parasitic	S 33°21.668’	W 70°18.102’
Colletidae	Colletes musculus	Female	2017	11	12	Medium	Polylectic	Non-parasitic	S 33°22.067’	W 70°17.219’
Colletidae	Colletes musculus	Male	2017	11	12	Medium	Polylectic	Non-parasitic	S 33°22.067’	W 70°17.219’
Colletidae	Colletes musculus	Male	2017	11	12	Medium	Polylectic	Non-parasitic	S 33°22.067’	W 70°17.219’
Colletidae	Colletes musculus	Male	2017	11	12	Medium	Polylectic	Non-parasitic	S 33°22.067’	W 70°17.219’
Colletidae	Colletes musculus	Male	2017	11	12	Medium	Polylectic	Non-parasitic	S 33°22.067’	W 70°17.219’
Colletidae	Colletes musculus	Female	2017	11	12	Medium	Polylectic	Non-parasitic	S 33°22.084’	W 70°16.264’
Colletidae	Colletes musculus	Female	2017	12	3	Medium	Polylectic	Non-parasitic	S 33°22.084’	W 70°16.264’
Colletidae	Colletes musculus	Male	2017	11	12	Medium	Polylectic	Non-parasitic	S 33°22.084’	W 70°16.264’
Colletidae	Colletes musculus	Male	2017	11	12	Medium	Polylectic	Non-parasitic	S 33°22.084’	W 70°16.264’
Colletidae	Colletes musculus	Male	2017	11	12	Medium	Polylectic	Non-parasitic	S 33°22.084’	W 70°16.264’
Colletidae	Colletes musculus	Male	2017	11	12	Medium	Polylectic	Non-parasitic	S 33°22.084’	W 70°16.264’
Colletidae	Colletes musculus	Male	2017	12	3	Medium	Polylectic	Non-parasitic	S 33°22.084’	W 70°16.264’
Colletidae	Colletes musculus	Male	2017	11	12	Medium	Polylectic	Non-parasitic	S 33°22.084’	W 70°16.264’
Colletidae	Colletes musculus	Male	2017	11	12	Medium	Polylectic	Non-parasitic	S 33°22.084’	W 70°16.264’
Colletidae	Colletes musculus	Male	2017	11	12	Medium	Polylectic	Non-parasitic	S 33°22.084’	W 70°16.264’
Apidae	Diadasia chilensis	Female	2018	1	6	Medium	Polylectic	Non-parasitic	S 33°19'37.2"	W 70°17'46.8"
Apidae	Diadasia chilensis	Female	2018	1	6	Medium	Polylectic	Non-parasitic	S 33°19'47.2"	W 70°17'42.5"
Apidae	Diadasia chilensis	Female	2018	2	2	Medium	Polylectic	Non-parasitic	S 33°20.709’	W 70°17.927’
Apidae	Diadasia chilensis	Female	2018	2	1	Medium	Polylectic	Non-parasitic	S 33°20.888'	W 70° 18.681'
Apidae	Diadasia chilensis	Female	2018	2	1	Medium	Polylectic	Non-parasitic	S 33°20.888'	W 70° 18.681'
Apidae	Diadasia chilensis	Female	2018	2	1	Medium	Polylectic	Non-parasitic	S 33°20.888'	W 70° 18.681'
Apidae	Diadasia chilensis	Female	2018	2	1	Medium	Polylectic	Non-parasitic	S 33°20.888'	W 70° 18.681'
Apidae	Diadasia chilensis	Female	2018	1	8	Medium	Polylectic	Non-parasitic	S 33°20.888'	W 70° 18.681'
Apidae	Diadasia chilensis	Female	2018	1	8	Medium	Polylectic	Non-parasitic	S 33°20.888'	W 70° 18.681'
Apidae	Diadasia chilensis	Female	2018	2	1	Medium	Polylectic	Non-parasitic	S 33°20.990’	W 70°18.896’
Apidae	Diadasia chilensis	Female	2018	2	1	Medium	Polylectic	Non-parasitic	S 33°20.990’	W 70°18.896’
Apidae	Diadasia chilensis	Female	2018	2	1	Medium	Polylectic	Non-parasitic	S 33°20.990’	W 70°18.896’
Apidae	Diadasia chilensis	Female	2018	2	1	Medium	Polylectic	Non-parasitic	S 33°20.990’	W 70°18.896’
Apidae	Diadasia chilensis	Female	2018	2	1	Medium	Polylectic	Non-parasitic	S 33°20.990’	W 70°18.896’
Apidae	Diadasia chilensis	Male	2018	1	5	Medium	Polylectic	Non-parasitic	S 33°20.990’	W 70°18.896’
Apidae	Epiclopus lendlianus	Female	2017	11	11	Large	Polylectic	Parasitic	S 33°19'47.2"	W 70°17'42.5"
Apidae	Epiclopus lendlianus	Female	2017	11	13	Large	Polylectic	Parasitic	S 33°20.709’	W 70°17.927’
Andrenidae	Euherbstia excellens	Female	2017	12	6	Large	Polylectic	Non-parasitic	S 33°20.990’	W 70°18.896’
Apidae	Kelita sp.	Male	2018	2	1	Small	NA	Parasitic	S 33°20.990’	W 70°18.896’
Apidae	Kelita sp.	Male	2018	2	1	Small	NA	Parasitic	S 33°20.990’	W 70°18.896’
Apidae	Kelita sp.	Female	2018	2	2	Small	NA	Parasitic	S 33°21.668’	W 70°18.102’
Apidae	Kelita sp.	Male	2018	2	2	Small	NA	Parasitic	S 33°21.668’	W 70°18.102’
Halictidae	Lasioglossum (Dialictus) spp.	Female	2018	2	1	Small	Polylectic	Non-parasitic	S 33°20.709’	W 70°17.927’
Halictidae	Lasioglossum (Dialictus) spp.	Female	2017	12	5	Small	Polylectic	Non-parasitic	S 33°20.709’	W 70°17.927’
Halictidae	Lasioglossum (Dialictus) spp.	Female	2017	11	10	Small	Polylectic	Non-parasitic	S 33°20.888'	W 70° 18.681'
Halictidae	Lasioglossum (Dialictus) spp.	Female	2017	11	10	Small	Polylectic	Non-parasitic	S 33°20.888'	W 70° 18.681'
Halictidae	Lasioglossum (Dialictus) spp.	Female	2017	11	10	Small	Polylectic	Non-parasitic	S 33°20.888'	W 70° 18.681'
Halictidae	Lasioglossum (Dialictus) spp.	Female	2017	11	10	Small	Polylectic	Non-parasitic	S 33°20.888'	W 70° 18.681'
Halictidae	Lasioglossum (Dialictus) spp.	Female	2017	11	10	Small	Polylectic	Non-parasitic	S 33°20.888'	W 70° 18.681'
Halictidae	Lasioglossum (Dialictus) spp.	Female	2017	11	10	Small	Polylectic	Non-parasitic	S 33°20.888'	W 70° 18.681'
Halictidae	Lasioglossum (Dialictus) spp.	Female	2017	11	10	Small	Polylectic	Non-parasitic	S 33°20.888'	W 70° 18.681'
Halictidae	Lasioglossum (Dialictus) spp.	Female	2017	11	10	Small	Polylectic	Non-parasitic	S 33°20.888'	W 70° 18.681'
Halictidae	Lasioglossum (Dialictus) spp.	Female	2017	11	10	Small	Polylectic	Non-parasitic	S 33°20.888'	W 70° 18.681'
Halictidae	Lasioglossum (Dialictus) spp.	Female	2017	11	10	Small	Polylectic	Non-parasitic	S 33°20.888'	W 70° 18.681'
Halictidae	Lasioglossum (Dialictus) spp.	Female	2017	11	10	Small	Polylectic	Non-parasitic	S 33°20.888'	W 70° 18.681'
Halictidae	Lasioglossum (Dialictus) spp.	Female	2017	11	10	Small	Polylectic	Non-parasitic	S 33°20.888'	W 70° 18.681'
Halictidae	Lasioglossum (Dialictus) spp.	Female	2017	11	10	Small	Polylectic	Non-parasitic	S 33°20.888'	W 70° 18.681'
Halictidae	Lasioglossum (Dialictus) spp.	Female	2017	11	10	Small	Polylectic	Non-parasitic	S 33°20.888'	W 70° 18.681'
Halictidae	Lasioglossum (Dialictus) spp.	Female	2017	11	10	Small	Polylectic	Non-parasitic	S 33°20.888'	W 70° 18.681'
Halictidae	Lasioglossum (Dialictus) spp.	Female	2018	1	8	Small	Polylectic	Non-parasitic	S 33°20.888'	W 70° 18.681'
Halictidae	Lasioglossum (Dialictus) spp.	Female	2017	11	10	Small	Polylectic	Non-parasitic	S 33°20.888'	W 70° 18.681'
Halictidae	Lasioglossum (Dialictus) spp.	Female	2017	11	10	Small	Polylectic	Non-parasitic	S 33°20.888'	W 70° 18.681'
Halictidae	Lasioglossum (Dialictus) spp.	Female	2017	11	10	Small	Polylectic	Non-parasitic	S 33°20.888'	W 70° 18.681'
Halictidae	Lasioglossum (Dialictus) spp.	Female	2017	11	10	Small	Polylectic	Non-parasitic	S 33°20.888'	W 70° 18.681'
Halictidae	Lasioglossum (Dialictus) spp.	Female	2017	11	10	Small	Polylectic	Non-parasitic	S 33°20.888'	W 70° 18.681'
Halictidae	Lasioglossum (Dialictus) spp.	Female	2017	11	10	Small	Polylectic	Non-parasitic	S 33°20.888'	W 70° 18.681'
Halictidae	Lasioglossum (Dialictus) spp.	Female	2017	11	10	Small	Polylectic	Non-parasitic	S 33°20.888'	W 70° 18.681'
Halictidae	Lasioglossum (Dialictus) spp.	Female	2017	11	10	Small	Polylectic	Non-parasitic	S 33°20.888'	W 70° 18.681'
Halictidae	Lasioglossum (Dialictus) spp.	Female	2017	11	10	Small	Polylectic	Non-parasitic	S 33°20.888'	W 70° 18.681'
Halictidae	Lasioglossum (Dialictus) spp.	Female	2017	11	10	Small	Polylectic	Non-parasitic	S 33°20.888'	W 70° 18.681'
Halictidae	Lasioglossum (Dialictus) spp.	Female	2017	11	10	Small	Polylectic	Non-parasitic	S 33°20.888'	W 70° 18.681'
Halictidae	Lasioglossum (Dialictus) spp.	Female	2017	11	10	Small	Polylectic	Non-parasitic	S 33°20.888'	W 70° 18.681'
Halictidae	Lasioglossum (Dialictus) spp.	Female	2017	12	6	Small	Polylectic	Non-parasitic	S 33°20.888'	W 70° 18.681'
Halictidae	Lasioglossum (Dialictus) spp.	Female	2017	11	10	Small	Polylectic	Non-parasitic	S 33°20.888'	W 70° 18.681'
Halictidae	Lasioglossum (Dialictus) spp.	Female	2017	11	10	Small	Polylectic	Non-parasitic	S 33°20.888'	W 70° 18.681'
Halictidae	Lasioglossum (Dialictus) spp.	Female	2017	11	10	Small	Polylectic	Non-parasitic	S 33°20.888'	W 70° 18.681'
Halictidae	Lasioglossum (Dialictus) spp.	Female	2017	11	10	Small	Polylectic	Non-parasitic	S 33°20.888'	W 70° 18.681'
Halictidae	Lasioglossum (Dialictus) spp.	Female	2017	11	10	Small	Polylectic	Non-parasitic	S 33°20.888'	W 70° 18.681'
Halictidae	Lasioglossum (Dialictus) spp.	Female	2017	11	10	Small	Polylectic	Non-parasitic	S 33°20.888'	W 70° 18.681'
Halictidae	Lasioglossum (Dialictus) spp.	Female	2017	11	10	Small	Polylectic	Non-parasitic	S 33°20.888'	W 70° 18.681'
Halictidae	Lasioglossum (Dialictus) spp.	Female	2017	11	10	Small	Polylectic	Non-parasitic	S 33°20.888'	W 70° 18.681'
Halictidae	Lasioglossum (Dialictus) spp.	Female	2017	11	10	Small	Polylectic	Non-parasitic	S 33°20.888'	W 70° 18.681'
Halictidae	Lasioglossum (Dialictus) spp.	Female	2017	11	10	Small	Polylectic	Non-parasitic	S 33°20.888'	W 70° 18.681'
Halictidae	Lasioglossum (Dialictus) spp.	Female	2017	12	6	Small	Polylectic	Non-parasitic	S 33°20.888'	W 70° 18.681'
Halictidae	Lasioglossum (Dialictus) spp.	Female	2017	11	10	Small	Polylectic	Non-parasitic	S 33°20.888'	W 70° 18.681'
Halictidae	Lasioglossum (Dialictus) spp.	Female	2017	11	10	Small	Polylectic	Non-parasitic	S 33°20.888'	W 70° 18.681'
Halictidae	Lasioglossum (Dialictus) spp.	Female	2017	11	10	Small	Polylectic	Non-parasitic	S 33°20.888'	W 70° 18.681'
Halictidae	Lasioglossum (Dialictus) spp.	Female	2017	11	10	Small	Polylectic	Non-parasitic	S 33°20.888'	W 70° 18.681'
Halictidae	Lasioglossum (Dialictus) spp.	Female	2017	11	10	Small	Polylectic	Non-parasitic	S 33°20.888'	W 70° 18.681'
Halictidae	Lasioglossum (Dialictus) spp.	Female	2017	11	10	Small	Polylectic	Non-parasitic	S 33°20.888'	W 70° 18.681'
Halictidae	Lasioglossum (Dialictus) spp.	Female	2017	11	10	Small	Polylectic	Non-parasitic	S 33°20.888'	W 70° 18.681'
Halictidae	Lasioglossum (Dialictus) spp.	Female	2017	11	10	Small	Polylectic	Non-parasitic	S 33°20.888'	W 70° 18.681'
Halictidae	Lasioglossum (Dialictus) spp.	Female	2017	11	10	Small	Polylectic	Non-parasitic	S 33°20.888'	W 70° 18.681'
Halictidae	Lasioglossum (Dialictus) spp.	Female	2017	11	10	Small	Polylectic	Non-parasitic	S 33°20.888'	W 70° 18.681'
Halictidae	Lasioglossum (Dialictus) spp.	Female	2017	11	10	Small	Polylectic	Non-parasitic	S 33°20.888'	W 70° 18.681'
Halictidae	Lasioglossum (Dialictus) spp.	Female	2017	11	10	Small	Polylectic	Non-parasitic	S 33°20.888'	W 70° 18.681'
Halictidae	Lasioglossum (Dialictus) spp.	Female	2017	11	10	Small	Polylectic	Non-parasitic	S 33°20.888'	W 70° 18.681'
Halictidae	Lasioglossum (Dialictus) spp.	Female	2017	12	6	Small	Polylectic	Non-parasitic	S 33°20.888'	W 70° 18.681'
Halictidae	Lasioglossum (Dialictus) spp.	Female	2017	11	10	Small	Polylectic	Non-parasitic	S 33°20.888'	W 70° 18.681'
Halictidae	Lasioglossum (Dialictus) spp.	Female	2017	11	10	Small	Polylectic	Non-parasitic	S 33°20.888'	W 70° 18.681'
Halictidae	Lasioglossum (Dialictus) spp.	Female	2017	11	10	Small	Polylectic	Non-parasitic	S 33°20.888'	W 70° 18.681'
Halictidae	Lasioglossum (Dialictus) spp.	Female	2017	11	10	Small	Polylectic	Non-parasitic	S 33°20.888'	W 70° 18.681'
Halictidae	Lasioglossum (Dialictus) spp.	Female	2017	11	10	Small	Polylectic	Non-parasitic	S 33°20.888'	W 70° 18.681'
Halictidae	Lasioglossum (Dialictus) spp.	Female	2017	11	10	Small	Polylectic	Non-parasitic	S 33°20.888'	W 70° 18.681'
Halictidae	Lasioglossum (Dialictus) spp.	Female	2017	11	10	Small	Polylectic	Non-parasitic	S 33°20.888'	W 70° 18.681'
Halictidae	Lasioglossum (Dialictus) spp.	Female	2017	11	10	Small	Polylectic	Non-parasitic	S 33°20.888'	W 70° 18.681'
Halictidae	Lasioglossum (Dialictus) spp.	Female	2017	11	10	Small	Polylectic	Non-parasitic	S 33°20.888'	W 70° 18.681'
Halictidae	Lasioglossum (Dialictus) spp.	Female	2017	11	10	Small	Polylectic	Non-parasitic	S 33°20.888'	W 70° 18.681'
Halictidae	Lasioglossum (Dialictus) spp.	Female	2017	11	10	Small	Polylectic	Non-parasitic	S 33°20.888'	W 70° 18.681'
Halictidae	Lasioglossum (Dialictus) spp.	Female	2017	11	10	Small	Polylectic	Non-parasitic	S 33°20.888'	W 70° 18.681'
Halictidae	Lasioglossum (Dialictus) spp.	Female	2017	12	6	Small	Polylectic	Non-parasitic	S 33°20.888'	W 70° 18.681'
Halictidae	Lasioglossum (Dialictus) spp.	Female	2017	11	10	Small	Polylectic	Non-parasitic	S 33°20.888'	W 70° 18.681'
Halictidae	Lasioglossum (Dialictus) spp.	Female	2017	11	10	Small	Polylectic	Non-parasitic	S 33°20.888'	W 70° 18.681'
Halictidae	Lasioglossum (Dialictus) spp.	Female	2017	11	10	Small	Polylectic	Non-parasitic	S 33°20.888'	W 70° 18.681'
Halictidae	Lasioglossum (Dialictus) spp.	Female	2017	11	10	Small	Polylectic	Non-parasitic	S 33°20.888'	W 70° 18.681'
Halictidae	Lasioglossum (Dialictus) spp.	Female	2017	11	10	Small	Polylectic	Non-parasitic	S 33°20.888'	W 70° 18.681'
Halictidae	Lasioglossum (Dialictus) spp.	Female	2017	11	10	Small	Polylectic	Non-parasitic	S 33°20.888'	W 70° 18.681'
Halictidae	Lasioglossum (Dialictus) spp.	Female	2017	11	10	Small	Polylectic	Non-parasitic	S 33°20.888'	W 70° 18.681'
Halictidae	Lasioglossum (Dialictus) spp.	Female	2017	11	10	Small	Polylectic	Non-parasitic	S 33°20.888'	W 70° 18.681'
Halictidae	Lasioglossum (Dialictus) spp.	Female	2017	11	10	Small	Polylectic	Non-parasitic	S 33°20.888'	W 70° 18.681'
Halictidae	Lasioglossum (Dialictus) spp.	Female	2017	11	10	Small	Polylectic	Non-parasitic	S 33°20.888'	W 70° 18.681'
Halictidae	Lasioglossum (Dialictus) spp.	Female	2017	11	10	Small	Polylectic	Non-parasitic	S 33°20.888'	W 70° 18.681'
Halictidae	Lasioglossum (Dialictus) spp.	Female	2017	11	10	Small	Polylectic	Non-parasitic	S 33°20.888'	W 70° 18.681'
Halictidae	Lasioglossum (Dialictus) spp.	Female	2017	11	10	Small	Polylectic	Non-parasitic	S 33°20.888'	W 70° 18.681'
Halictidae	Lasioglossum (Dialictus) spp.	Female	2017	11	10	Small	Polylectic	Non-parasitic	S 33°20.888'	W 70° 18.681'
Halictidae	Lasioglossum (Dialictus) spp.	Female	2017	11	10	Small	Polylectic	Non-parasitic	S 33°20.888'	W 70° 18.681'
Halictidae	Lasioglossum (Dialictus) spp.	Female	2017	11	10	Small	Polylectic	Non-parasitic	S 33°20.888'	W 70° 18.681'
Halictidae	Lasioglossum (Dialictus) spp.	Female	2017	11	10	Small	Polylectic	Non-parasitic	S 33°20.888'	W 70° 18.681'
Halictidae	Lasioglossum (Dialictus) spp.	Female	2017	11	10	Small	Polylectic	Non-parasitic	S 33°20.888'	W 70° 18.681'
Halictidae	Lasioglossum (Dialictus) spp.	Female	2017	11	10	Small	Polylectic	Non-parasitic	S 33°20.888'	W 70° 18.681'
Halictidae	Lasioglossum (Dialictus) spp.	Female	2017	11	10	Small	Polylectic	Non-parasitic	S 33°20.888'	W 70° 18.681'
Halictidae	Lasioglossum (Dialictus) spp.	Female	2018	1	8	Small	Polylectic	Non-parasitic	S 33°20.888'	W 70° 18.681'
Halictidae	Lasioglossum (Dialictus) spp.	Female	2018	1	8	Small	Polylectic	Non-parasitic	S 33°20.888'	W 70° 18.681'
Halictidae	Lasioglossum (Dialictus) spp.	Female	2018	1	8	Small	Polylectic	Non-parasitic	S 33°20.888'	W 70° 18.681'
Halictidae	Lasioglossum (Dialictus) spp.	Female	2018	1	8	Small	Polylectic	Non-parasitic	S 33°20.888'	W 70° 18.681'
Halictidae	Lasioglossum (Dialictus) spp.	Female	2018	2	1	Small	Polylectic	Non-parasitic	S 33°20.888'	W 70° 18.681'
Halictidae	Lasioglossum (Dialictus) spp.	Female	2017	11	10	Small	Polylectic	Non-parasitic	S 33°20.888'	W 70° 18.681'
Halictidae	Lasioglossum (Dialictus) spp.	Female	2017	11	10	Small	Polylectic	Non-parasitic	S 33°20.888'	W 70° 18.681'
Halictidae	Lasioglossum (Dialictus) spp.	Female	2017	11	10	Small	Polylectic	Non-parasitic	S 33°20.888'	W 70° 18.681'
Halictidae	Lasioglossum (Dialictus) spp.	Female	2017	11	10	Small	Polylectic	Non-parasitic	S 33°20.888'	W 70° 18.681'
Halictidae	Lasioglossum (Dialictus) spp.	Female	2017	11	10	Small	Polylectic	Non-parasitic	S 33°20.888'	W 70° 18.681'
Halictidae	Lasioglossum (Dialictus) spp.	Female	2017	12	6	Small	Polylectic	Non-parasitic	S 33°20.888'	W 70° 18.681'
Halictidae	Lasioglossum (Dialictus) spp.	Female	2017	11	10	Small	Polylectic	Non-parasitic	S 33°20.888'	W 70° 18.681'
Halictidae	Lasioglossum (Dialictus) spp.	Female	2017	11	10	Small	Polylectic	Non-parasitic	S 33°20.888'	W 70° 18.681'
Halictidae	Lasioglossum (Dialictus) spp.	Female	2017	12	6	Small	Polylectic	Non-parasitic	S 33°20.888'	W 70° 18.681'
Halictidae	Lasioglossum (Dialictus) spp.	Female	2018	1	8	Small	Polylectic	Non-parasitic	S 33°20.888'	W 70° 18.681'
Halictidae	Lasioglossum (Dialictus) spp.	Female	2018	2	1	Small	Polylectic	Non-parasitic	S 33°20.888'	W 70° 18.681'
Halictidae	Lasioglossum (Dialictus) spp.	Female	2018	2	1	Small	Polylectic	Non-parasitic	S 33°20.888'	W 70° 18.681'
Halictidae	Lasioglossum (Dialictus) spp.	Female	2018	2	1	Small	Polylectic	Non-parasitic	S 33°20.888'	W 70° 18.681'
Halictidae	Lasioglossum (Dialictus) spp.	Female	2017	11	10	Small	Polylectic	Non-parasitic	S 33°20.888'	W 70° 18.681'
Halictidae	Lasioglossum (Dialictus) spp.	Female	2017	11	10	Small	Polylectic	Non-parasitic	S 33°20.888'	W 70° 18.681'
Halictidae	Lasioglossum (Dialictus) spp.	Female	2017	11	10	Small	Polylectic	Non-parasitic	S 33°20.888'	W 70° 18.681'
Halictidae	Lasioglossum (Dialictus) spp.	Female	2017	11	10	Small	Polylectic	Non-parasitic	S 33°20.888'	W 70° 18.681'
Halictidae	Lasioglossum (Dialictus) spp.	Female	2017	11	10	Small	Polylectic	Non-parasitic	S 33°20.888'	W 70° 18.681'
Halictidae	Lasioglossum (Dialictus) spp.	Female	2017	11	10	Small	Polylectic	Non-parasitic	S 33°20.888'	W 70° 18.681'
Halictidae	Lasioglossum (Dialictus) spp.	Female	2017	11	10	Small	Polylectic	Non-parasitic	S 33°20.888'	W 70° 18.681'
Halictidae	Lasioglossum (Dialictus) spp.	Female	2017	11	10	Small	Polylectic	Non-parasitic	S 33°20.888'	W 70° 18.681'
Halictidae	Lasioglossum (Dialictus) spp.	Female	2017	11	10	Small	Polylectic	Non-parasitic	S 33°20.888'	W 70° 18.681'
Halictidae	Lasioglossum (Dialictus) spp.	Female	2018	1	8	Small	Polylectic	Non-parasitic	S 33°20.888'	W 70° 18.681'
Halictidae	Lasioglossum (Dialictus) spp.	Female	2018	1	8	Small	Polylectic	Non-parasitic	S 33°20.888'	W 70° 18.681'
Halictidae	Lasioglossum (Dialictus) spp.	Female	2018	1	8	Small	Polylectic	Non-parasitic	S 33°20.888'	W 70° 18.681'
Halictidae	Lasioglossum (Dialictus) spp.	Female	2018	2	1	Small	Polylectic	Non-parasitic	S 33°20.888'	W 70° 18.681'
Halictidae	Lasioglossum (Dialictus) spp.	Female	2018	2	1	Small	Polylectic	Non-parasitic	S 33°20.888'	W 70° 18.681'
Halictidae	Lasioglossum (Dialictus) spp.	Female	2018	2	1	Small	Polylectic	Non-parasitic	S 33°20.888'	W 70° 18.681'
Halictidae	Lasioglossum (Dialictus) spp.	Female	2018	2	1	Small	Polylectic	Non-parasitic	S 33°20.888'	W 70° 18.681'
Halictidae	Lasioglossum (Dialictus) spp.	Female	2018	2	1	Small	Polylectic	Non-parasitic	S 33°20.888'	W 70° 18.681'
Halictidae	Lasioglossum (Dialictus) spp.	Female	2018	2	1	Small	Polylectic	Non-parasitic	S 33°20.888'	W 70° 18.681'
Halictidae	Lasioglossum (Dialictus) spp.	Female	2018	2	1	Small	Polylectic	Non-parasitic	S 33°20.888'	W 70° 18.681'
Halictidae	Lasioglossum (Dialictus) spp.	Female	2018	2	1	Small	Polylectic	Non-parasitic	S 33°20.888'	W 70° 18.681'
Halictidae	Lasioglossum (Dialictus) spp.	Female	2018	2	1	Small	Polylectic	Non-parasitic	S 33°20.888'	W 70° 18.681'
Halictidae	Lasioglossum (Dialictus) spp.	Female	2018	2	1	Small	Polylectic	Non-parasitic	S 33°20.888'	W 70° 18.681'
Halictidae	Lasioglossum (Dialictus) spp.	Female	2018	2	1	Small	Polylectic	Non-parasitic	S 33°20.888'	W 70° 18.681'
Halictidae	Lasioglossum (Dialictus) spp.	Female	2018	2	1	Small	Polylectic	Non-parasitic	S 33°20.888'	W 70° 18.681'
Halictidae	Lasioglossum (Dialictus) spp.	Female	2018	2	1	Small	Polylectic	Non-parasitic	S 33°20.888'	W 70° 18.681'
Halictidae	Lasioglossum (Dialictus) spp.	Female	2018	2	1	Small	Polylectic	Non-parasitic	S 33°20.888'	W 70° 18.681'
Halictidae	Lasioglossum (Dialictus) spp.	Female	2018	2	1	Small	Polylectic	Non-parasitic	S 33°20.888'	W 70° 18.681'
Halictidae	Lasioglossum (Dialictus) spp.	Female	2018	2	1	Small	Polylectic	Non-parasitic	S 33°20.888'	W 70° 18.681'
Halictidae	Lasioglossum (Dialictus) spp.	Female	2018	2	1	Small	Polylectic	Non-parasitic	S 33°20.888'	W 70° 18.681'
Halictidae	Lasioglossum (Dialictus) spp.	Female	2018	2	1	Small	Polylectic	Non-parasitic	S 33°20.888'	W 70° 18.681'
Halictidae	Lasioglossum (Dialictus) spp.	Female	2017	12	6	Small	Polylectic	Non-parasitic	S 33°20.888'	W 70° 18.681'
Halictidae	Lasioglossum (Dialictus) spp.	Female	2017	11	10	Small	Polylectic	Non-parasitic	S 33°20.888'	W 70° 18.681'
Halictidae	Lasioglossum (Dialictus) spp.	Female	2017	11	10	Small	Polylectic	Non-parasitic	S 33°20.888'	W 70° 18.681'
Halictidae	Lasioglossum (Dialictus) spp.	Female	2017	11	10	Small	Polylectic	Non-parasitic	S 33°20.888'	W 70° 18.681'
Halictidae	Lasioglossum (Dialictus) spp.	Female	2017	11	10	Small	Polylectic	Non-parasitic	S 33°20.888'	W 70° 18.681'
Halictidae	Lasioglossum (Dialictus) spp.	Female	2017	11	10	Small	Polylectic	Non-parasitic	S 33°20.888'	W 70° 18.681'
Halictidae	Lasioglossum (Dialictus) spp.	Female	2018	1	8	Small	Polylectic	Non-parasitic	S 33°20.888'	W 70° 18.681'
Halictidae	Lasioglossum (Dialictus) spp.	Female	2018	2	1	Small	Polylectic	Non-parasitic	S 33°20.888'	W 70° 18.681'
Halictidae	Lasioglossum (Dialictus) spp.	Female	2017	12	6	Small	Polylectic	Non-parasitic	S 33°20.888'	W 70° 18.681'
Halictidae	Lasioglossum (Dialictus) spp.	Female	2017	11	10	Small	Polylectic	Non-parasitic	S 33°20.888'	W 70° 18.681'
Halictidae	Lasioglossum (Dialictus) spp.	Female	2017	11	10	Small	Polylectic	Non-parasitic	S 33°20.888'	W 70° 18.681'
Halictidae	Lasioglossum (Dialictus) spp.	Female	2017	11	10	Small	Polylectic	Non-parasitic	S 33°20.888'	W 70° 18.681'
Halictidae	Lasioglossum (Dialictus) spp.	Female	2017	11	10	Small	Polylectic	Non-parasitic	S 33°20.888'	W 70° 18.681'
Halictidae	Lasioglossum (Dialictus) spp.	Female	2017	11	10	Small	Polylectic	Non-parasitic	S 33°20.888'	W 70° 18.681'
Halictidae	Lasioglossum (Dialictus) spp.	Female	2017	11	10	Small	Polylectic	Non-parasitic	S 33°20.888'	W 70° 18.681'
Halictidae	Lasioglossum (Dialictus) spp.	Female	2017	12	6	Small	Polylectic	Non-parasitic	S 33°20.888'	W 70° 18.681'
Halictidae	Lasioglossum (Dialictus) spp.	Female	2018	1	8	Small	Polylectic	Non-parasitic	S 33°20.888'	W 70° 18.681'
Halictidae	Lasioglossum (Dialictus) spp.	Female	2018	1	8	Small	Polylectic	Non-parasitic	S 33°20.888'	W 70° 18.681'
Halictidae	Lasioglossum (Dialictus) spp.	Female	2018	2	1	Small	Polylectic	Non-parasitic	S 33°20.888'	W 70° 18.681'
Halictidae	Lasioglossum (Dialictus) spp.	Female	2018	2	1	Small	Polylectic	Non-parasitic	S 33°20.888'	W 70° 18.681'
Halictidae	Lasioglossum (Dialictus) spp.	Female	2018	2	1	Small	Polylectic	Non-parasitic	S 33°20.888'	W 70° 18.681'
Halictidae	Lasioglossum (Dialictus) spp.	Female	2018	2	1	Small	Polylectic	Non-parasitic	S 33°20.888'	W 70° 18.681'
Halictidae	Lasioglossum (Dialictus) spp.	Female	2018	2	1	Small	Polylectic	Non-parasitic	S 33°20.888'	W 70° 18.681'
Halictidae	Lasioglossum (Dialictus) spp.	Female	2017	11	10	Small	Polylectic	Non-parasitic	S 33°20.888'	W 70° 18.681'
Halictidae	Lasioglossum (Dialictus) spp.	Female	2017	11	10	Small	Polylectic	Non-parasitic	S 33°20.888'	W 70° 18.681'
Halictidae	Lasioglossum (Dialictus) spp.	Male	2018	1	8	Small	Polylectic	Non-parasitic	S 33°20.888'	W 70° 18.681'
Halictidae	Lasioglossum (Dialictus) spp.	Male	2018	1	8	Small	Polylectic	Non-parasitic	S 33°20.888'	W 70° 18.681'
Halictidae	Lasioglossum (Dialictus) spp.	Male	2018	2	1	Small	Polylectic	Non-parasitic	S 33°20.888'	W 70° 18.681'
Halictidae	Lasioglossum (Dialictus) spp.	Female	2017	11	10	Small	Polylectic	Non-parasitic	S 33°20.888'	W 70° 18.681'
Halictidae	Lasioglossum (Dialictus) spp.	Female	2017	11	10	Small	Polylectic	Non-parasitic	S 33°20.888'	W 70° 18.681'
Halictidae	Lasioglossum (Dialictus) spp.	Female	2017	11	10	Small	Polylectic	Non-parasitic	S 33°20.888'	W 70° 18.681'
Halictidae	Lasioglossum (Dialictus) spp.	Female	2017	11	10	Small	Polylectic	Non-parasitic	S 33°20.990’	W 70°18.896’
Halictidae	Lasioglossum (Dialictus) spp.	Female	2017	11	10	Small	Polylectic	Non-parasitic	S 33°20.990’	W 70°18.896’
Halictidae	Lasioglossum (Dialictus) spp.	Female	2017	11	10	Small	Polylectic	Non-parasitic	S 33°20.990’	W 70°18.896’
Halictidae	Lasioglossum (Dialictus) spp.	Female	2018	2	1	Small	Polylectic	Non-parasitic	S 33°20.990’	W 70°18.896’
Halictidae	Lasioglossum (Dialictus) spp.	Female	2017	12	6	Small	Polylectic	Non-parasitic	S 33°20.990’	W 70°18.896’
Halictidae	Lasioglossum (Dialictus) spp.	Female	2017	11	10	Small	Polylectic	Non-parasitic	S 33°20.990’	W 70°18.896’
Halictidae	Lasioglossum (Dialictus) spp.	Female	2017	11	10	Small	Polylectic	Non-parasitic	S 33°20.990’	W 70°18.896’
Halictidae	Lasioglossum (Dialictus) spp.	Female	2017	11	10	Small	Polylectic	Non-parasitic	S 33°20.990’	W 70°18.896’
Halictidae	Lasioglossum (Dialictus) spp.	Female	2017	11	10	Small	Polylectic	Non-parasitic	S 33°20.990’	W 70°18.896’
Halictidae	Lasioglossum (Dialictus) spp.	Female	2017	11	10	Small	Polylectic	Non-parasitic	S 33°20.990’	W 70°18.896’
Halictidae	Lasioglossum (Dialictus) spp.	Female	2017	11	10	Small	Polylectic	Non-parasitic	S 33°20.990’	W 70°18.896’
Halictidae	Lasioglossum (Dialictus) spp.	Female	2017	11	10	Small	Polylectic	Non-parasitic	S 33°20.990’	W 70°18.896’
Halictidae	Lasioglossum (Dialictus) spp.	Female	2017	11	10	Small	Polylectic	Non-parasitic	S 33°20.990’	W 70°18.896’
Halictidae	Lasioglossum (Dialictus) spp.	Female	2017	11	10	Small	Polylectic	Non-parasitic	S 33°20.990’	W 70°18.896’
Halictidae	Lasioglossum (Dialictus) spp.	Female	2017	11	10	Small	Polylectic	Non-parasitic	S 33°20.990’	W 70°18.896’
Halictidae	Lasioglossum (Dialictus) spp.	Female	2017	11	10	Small	Polylectic	Non-parasitic	S 33°20.990’	W 70°18.896’
Halictidae	Lasioglossum (Dialictus) spp.	Female	2017	11	10	Small	Polylectic	Non-parasitic	S 33°20.990’	W 70°18.896’
Halictidae	Lasioglossum (Dialictus) spp.	Female	2017	11	10	Small	Polylectic	Non-parasitic	S 33°20.990’	W 70°18.896’
Halictidae	Lasioglossum (Dialictus) spp.	Female	2017	11	10	Small	Polylectic	Non-parasitic	S 33°20.990’	W 70°18.896’
Halictidae	Lasioglossum (Dialictus) spp.	Female	2017	11	10	Small	Polylectic	Non-parasitic	S 33°20.990’	W 70°18.896’
Halictidae	Lasioglossum (Dialictus) spp.	Female	2017	11	10	Small	Polylectic	Non-parasitic	S 33°20.990’	W 70°18.896’
Halictidae	Lasioglossum (Dialictus) spp.	Female	2017	11	10	Small	Polylectic	Non-parasitic	S 33°20.990’	W 70°18.896’
Halictidae	Lasioglossum (Dialictus) spp.	Female	2017	11	10	Small	Polylectic	Non-parasitic	S 33°20.990’	W 70°18.896’
Halictidae	Lasioglossum (Dialictus) spp.	Female	2017	11	10	Small	Polylectic	Non-parasitic	S 33°20.990’	W 70°18.896’
Halictidae	Lasioglossum (Dialictus) spp.	Female	2017	12	6	Small	Polylectic	Non-parasitic	S 33°20.990’	W 70°18.896’
Halictidae	Lasioglossum (Dialictus) spp.	Female	2017	12	6	Small	Polylectic	Non-parasitic	S 33°20.990’	W 70°18.896’
Halictidae	Lasioglossum (Dialictus) spp.	Female	2017	12	6	Small	Polylectic	Non-parasitic	S 33°20.990’	W 70°18.896’
Halictidae	Lasioglossum (Dialictus) spp.	Female	2018	2	1	Small	Polylectic	Non-parasitic	S 33°20.990’	W 70°18.896’
Halictidae	Lasioglossum (Dialictus) spp.	Female	2018	2	1	Small	Polylectic	Non-parasitic	S 33°20.990’	W 70°18.896’
Halictidae	Lasioglossum (Dialictus) spp.	Female	2018	2	1	Small	Polylectic	Non-parasitic	S 33°20.990’	W 70°18.896’
Halictidae	Lasioglossum (Dialictus) spp.	Female	2018	2	1	Small	Polylectic	Non-parasitic	S 33°20.990’	W 70°18.896’
Halictidae	Lasioglossum (Dialictus) spp.	Female	2018	2	1	Small	Polylectic	Non-parasitic	S 33°20.990’	W 70°18.896’
Halictidae	Lasioglossum (Dialictus) spp.	Female	2018	2	1	Small	Polylectic	Non-parasitic	S 33°20.990’	W 70°18.896’
Halictidae	Lasioglossum (Dialictus) spp.	Female	2017	11	10	Small	Polylectic	Non-parasitic	S 33°20.990’	W 70°18.896’
Halictidae	Lasioglossum (Dialictus) spp.	Female	2017	11	10	Small	Polylectic	Non-parasitic	S 33°20.990’	W 70°18.896’
Halictidae	Lasioglossum (Dialictus) spp.	Female	2017	11	10	Small	Polylectic	Non-parasitic	S 33°20.990’	W 70°18.896’
Halictidae	Lasioglossum (Dialictus) spp.	Female	2017	11	10	Small	Polylectic	Non-parasitic	S 33°20.990’	W 70°18.896’
Halictidae	Lasioglossum (Dialictus) spp.	Female	2017	11	10	Small	Polylectic	Non-parasitic	S 33°20.990’	W 70°18.896’
Halictidae	Lasioglossum (Dialictus) spp.	Female	2017	11	10	Small	Polylectic	Non-parasitic	S 33°20.990’	W 70°18.896’
Halictidae	Lasioglossum (Dialictus) spp.	Female	2017	11	10	Small	Polylectic	Non-parasitic	S 33°20.990’	W 70°18.896’
Halictidae	Lasioglossum (Dialictus) spp.	Female	2018	1	8	Small	Polylectic	Non-parasitic	S 33°20.990’	W 70°18.896’
Halictidae	Lasioglossum (Dialictus) spp.	Female	2018	2	1	Small	Polylectic	Non-parasitic	S 33°20.990’	W 70°18.896’
Halictidae	Lasioglossum (Dialictus) spp.	Female	2018	2	1	Small	Polylectic	Non-parasitic	S 33°20.990’	W 70°18.896’
Halictidae	Lasioglossum (Dialictus) spp.	Female	2018	2	1	Small	Polylectic	Non-parasitic	S 33°20.990’	W 70°18.896’
Halictidae	Lasioglossum (Dialictus) spp.	Female	2017	11	10	Small	Polylectic	Non-parasitic	S 33°20.990’	W 70°18.896’
Halictidae	Lasioglossum (Dialictus) spp.	Female	2017	11	10	Small	Polylectic	Non-parasitic	S 33°20.990’	W 70°18.896’
Halictidae	Lasioglossum (Dialictus) spp.	Female	2017	11	10	Small	Polylectic	Non-parasitic	S 33°20.990’	W 70°18.896’
Halictidae	Lasioglossum (Dialictus) spp.	Female	2017	12	6	Small	Polylectic	Non-parasitic	S 33°20.990’	W 70°18.896’
Halictidae	Lasioglossum (Dialictus) spp.	Female	2017	11	10	Small	Polylectic	Non-parasitic	S 33°20.990’	W 70°18.896’
Halictidae	Lasioglossum (Dialictus) spp.	Female	2017	12	6	Small	Polylectic	Non-parasitic	S 33°20.990’	W 70°18.896’
Halictidae	Lasioglossum (Dialictus) spp.	Female	2017	12	6	Small	Polylectic	Non-parasitic	S 33°20.990’	W 70°18.896’
Halictidae	Lasioglossum (Dialictus) spp.	Female	2017	12	6	Small	Polylectic	Non-parasitic	S 33°20.990’	W 70°18.896’
Halictidae	Lasioglossum (Dialictus) spp.	Female	2017	11	10	Small	Polylectic	Non-parasitic	S 33°20.990’	W 70°18.896’
Halictidae	Lasioglossum (Dialictus) spp.	Female	2017	12	6	Small	Polylectic	Non-parasitic	S 33°20.990’	W 70°18.896’
Halictidae	Lasioglossum (Dialictus) spp.	Female	2017	12	6	Small	Polylectic	Non-parasitic	S 33°20.990’	W 70°18.896’
Halictidae	Lasioglossum (Dialictus) spp.	Female	2018	2	1	Small	Polylectic	Non-parasitic	S 33°20.990’	W 70°18.896’
Halictidae	Lasioglossum (Dialictus) spp.	Female	2018	2	1	Small	Polylectic	Non-parasitic	S 33°20.990’	W 70°18.896’
Halictidae	Lasioglossum (Dialictus) spp.	Female	2018	2	1	Small	Polylectic	Non-parasitic	S 33°20.990’	W 70°18.896’
Halictidae	Lasioglossum (Dialictus) spp.	Female	2018	2	1	Small	Polylectic	Non-parasitic	S 33°20.990’	W 70°18.896’
Halictidae	Lasioglossum (Dialictus) spp.	Female	2018	2	1	Small	Polylectic	Non-parasitic	S 33°20.990’	W 70°18.896’
Halictidae	Lasioglossum (Dialictus) spp.	Female	2018	2	1	Small	Polylectic	Non-parasitic	S 33°20.990’	W 70°18.896’
Halictidae	Lasioglossum (Dialictus) spp.	Female	2018	2	1	Small	Polylectic	Non-parasitic	S 33°20.990’	W 70°18.896’
Halictidae	Lasioglossum (Dialictus) spp.	Female	2018	2	1	Small	Polylectic	Non-parasitic	S 33°20.990’	W 70°18.896’
Halictidae	Lasioglossum (Dialictus) spp.	Female	2018	2	1	Small	Polylectic	Non-parasitic	S 33°20.990’	W 70°18.896’
Halictidae	Lasioglossum (Dialictus) spp.	Female	2017	11	10	Small	Polylectic	Non-parasitic	S 33°20.990’	W 70°18.896’
Halictidae	Lasioglossum (Dialictus) spp.	Female	2018	2	1	Small	Polylectic	Non-parasitic	S 33°20.990’	W 70°18.896’
Halictidae	Lasioglossum (Dialictus) spp.	Female	2017	11	10	Small	Polylectic	Non-parasitic	S 33°20.990’	W 70°18.896’
Halictidae	Lasioglossum (Dialictus) spp.	Female	2017	12	6	Small	Polylectic	Non-parasitic	S 33°20.990’	W 70°18.896’
Halictidae	Lasioglossum (Dialictus) spp.	Female	2017	11	10	Small	Polylectic	Non-parasitic	S 33°20.990’	W 70°18.896’
Halictidae	Lasioglossum (Dialictus) spp.	Female	2017	12	6	Small	Polylectic	Non-parasitic	S 33°20.990’	W 70°18.896’
Halictidae	Lasioglossum (Dialictus) spp.	Female	2017	12	6	Small	Polylectic	Non-parasitic	S 33°20.990’	W 70°18.896’
Halictidae	Lasioglossum (Dialictus) spp.	Female	2017	12	6	Small	Polylectic	Non-parasitic	S 33°20.990’	W 70°18.896’
Halictidae	Lasioglossum (Dialictus) spp.	Female	2018	2	1	Small	Polylectic	Non-parasitic	S 33°20.990’	W 70°18.896’
Halictidae	Lasioglossum (Dialictus) spp.	Female	2018	2	1	Small	Polylectic	Non-parasitic	S 33°20.990’	W 70°18.896’
Halictidae	Lasioglossum (Dialictus) spp.	Female	2017	11	10	Small	Polylectic	Non-parasitic	S 33°20.990’	W 70°18.896’
Halictidae	Lasioglossum (Dialictus) spp.	Female	2017	11	10	Small	Polylectic	Non-parasitic	S 33°20.990’	W 70°18.896’
Halictidae	Lasioglossum (Dialictus) spp.	Female	2017	11	10	Small	Polylectic	Non-parasitic	S 33°20.990’	W 70°18.896’
Halictidae	Lasioglossum (Dialictus) spp.	Female	2017	12	6	Small	Polylectic	Non-parasitic	S 33°20.990’	W 70°18.896’
Halictidae	Lasioglossum (Dialictus) spp.	Female	2018	2	1	Small	Polylectic	Non-parasitic	S 33°20.990’	W 70°18.896’
Halictidae	Lasioglossum (Dialictus) spp.	Female	2017	12	6	Small	Polylectic	Non-parasitic	S 33°20.990’	W 70°18.896’
Halictidae	Lasioglossum (Dialictus) spp.	Female	2017	11	10	Small	Polylectic	Non-parasitic	S 33°20.990’	W 70°18.896’
Halictidae	Lasioglossum (Dialictus) spp.	Female	2017	11	10	Small	Polylectic	Non-parasitic	S 33°20.990’	W 70°18.896’
Halictidae	Lasioglossum (Dialictus) spp.	Female	2017	11	10	Small	Polylectic	Non-parasitic	S 33°20.990’	W 70°18.896’
Halictidae	Lasioglossum (Dialictus) spp.	Female	2017	11	10	Small	Polylectic	Non-parasitic	S 33°20.990’	W 70°18.896’
Andrenidae	Liphanthus andinus	Female	2017	11	11	Small	Oligolectic	Non-parasitic	S 33°19'37.2"	W 70°17'46.8"
Andrenidae	Liphanthus andinus	Female	2017	11	11	Small	Oligolectic	Non-parasitic	S 33°19'37.2"	W 70°17'46.8"
Andrenidae	Liphanthus andinus	Female	2017	11	11	Small	Oligolectic	Non-parasitic	S 33°19'47.2"	W 70°17'42.5"
Andrenidae	Liphanthus andinus	Female	2017	11	11	Small	Oligolectic	Non-parasitic	S 33°19'47.2"	W 70°17'42.5"
Andrenidae	Liphanthus andinus	Female	2017	12	5	Small	Oligolectic	Non-parasitic	S 33°20.709’	W 70°17.927’
Andrenidae	Liphanthus andinus	Female	2017	12	5	Small	Oligolectic	Non-parasitic	S 33°20.709’	W 70°17.927’
Andrenidae	Liphanthus andinus	Female	2018	1	5	Small	Oligolectic	Non-parasitic	S 33°20.709’	W 70°17.927’
Andrenidae	Liphanthus andinus	Female	2018	1	8	Small	Oligolectic	Non-parasitic	S 33°20.990’	W 70°18.896’
Andrenidae	Liphanthus andinus	Female	2018	1	8	Small	Oligolectic	Non-parasitic	S 33°20.990’	W 70°18.896’
Andrenidae	Liphanthus andinus	Female	2018	1	8	Small	Oligolectic	Non-parasitic	S 33°20.990’	W 70°18.896’
Andrenidae	Liphanthus andinus	Female	2018	1	8	Small	Oligolectic	Non-parasitic	S 33°20.990’	W 70°18.896’
Andrenidae	Liphanthus andinus	Female	2018	1	8	Small	Oligolectic	Non-parasitic	S 33°20.990’	W 70°18.896’
Andrenidae	Liphanthus andinus	Female	2018	1	8	Small	Oligolectic	Non-parasitic	S 33°20.990’	W 70°18.896’
Andrenidae	Liphanthus andinus	Female	2018	1	8	Small	Oligolectic	Non-parasitic	S 33°20.990’	W 70°18.896’
Andrenidae	Liphanthus andinus	Female	2018	1	8	Small	Oligolectic	Non-parasitic	S 33°20.990’	W 70°18.896’
Andrenidae	Liphanthus andinus	Female	2018	1	8	Small	Oligolectic	Non-parasitic	S 33°20.990’	W 70°18.896’
Andrenidae	Liphanthus andinus	Female	2018	1	8	Small	Oligolectic	Non-parasitic	S 33°20.990’	W 70°18.896’
Andrenidae	Liphanthus andinus	Female	2018	1	8	Small	Oligolectic	Non-parasitic	S 33°20.990’	W 70°18.896’
Andrenidae	Liphanthus andinus	Female	2018	1	8	Small	Oligolectic	Non-parasitic	S 33°20.990’	W 70°18.896’
Andrenidae	Liphanthus andinus	Female	2018	2	1	Small	Oligolectic	Non-parasitic	S 33°20.990’	W 70°18.896’
Andrenidae	Liphanthus andinus	Female	2018	2	1	Small	Oligolectic	Non-parasitic	S 33°20.990’	W 70°18.896’
Andrenidae	Liphanthus andinus	Female	2018	1	8	Small	Oligolectic	Non-parasitic	S 33°20.990’	W 70°18.896’
Andrenidae	Liphanthus andinus	Female	2018	1	8	Small	Oligolectic	Non-parasitic	S 33°20.990’	W 70°18.896’
Andrenidae	Liphanthus andinus	Female	2018	1	8	Small	Oligolectic	Non-parasitic	S 33°20.990’	W 70°18.896’
Andrenidae	Liphanthus andinus	Female	2018	1	8	Small	Oligolectic	Non-parasitic	S 33°20.990’	W 70°18.896’
Andrenidae	Liphanthus andinus	Female	2018	1	8	Small	Oligolectic	Non-parasitic	S 33°20.990’	W 70°18.896’
Andrenidae	Liphanthus andinus	Female	2018	1	8	Small	Oligolectic	Non-parasitic	S 33°20.990’	W 70°18.896’
Andrenidae	Liphanthus andinus	Female	2018	1	8	Small	Oligolectic	Non-parasitic	S 33°20.990’	W 70°18.896’
Andrenidae	Liphanthus andinus	Female	2018	1	8	Small	Oligolectic	Non-parasitic	S 33°20.990’	W 70°18.896’
Andrenidae	Liphanthus andinus	Female	2018	1	8	Small	Oligolectic	Non-parasitic	S 33°20.990’	W 70°18.896’
Andrenidae	Liphanthus andinus	Female	2018	1	8	Small	Oligolectic	Non-parasitic	S 33°20.990’	W 70°18.896’
Andrenidae	Liphanthus andinus	Female	2018	1	8	Small	Oligolectic	Non-parasitic	S 33°20.990’	W 70°18.896’
Andrenidae	Liphanthus andinus	Female	2018	1	8	Small	Oligolectic	Non-parasitic	S 33°20.990’	W 70°18.896’
Andrenidae	Liphanthus andinus	Female	2018	1	8	Small	Oligolectic	Non-parasitic	S 33°20.990’	W 70°18.896’
Andrenidae	Liphanthus andinus	Female	2018	1	8	Small	Oligolectic	Non-parasitic	S 33°20.990’	W 70°18.896’
Andrenidae	Liphanthus andinus	Female	2018	1	8	Small	Oligolectic	Non-parasitic	S 33°20.990’	W 70°18.896’
Andrenidae	Liphanthus andinus	Female	2018	1	8	Small	Oligolectic	Non-parasitic	S 33°20.990’	W 70°18.896’
Andrenidae	Liphanthus andinus	Female	2018	1	8	Small	Oligolectic	Non-parasitic	S 33°20.990’	W 70°18.896’
Andrenidae	Liphanthus andinus	Female	2018	1	8	Small	Oligolectic	Non-parasitic	S 33°20.990’	W 70°18.896’
Andrenidae	Liphanthus andinus	Female	2018	1	8	Small	Oligolectic	Non-parasitic	S 33°20.990’	W 70°18.896’
Andrenidae	Liphanthus andinus	Female	2018	1	8	Small	Oligolectic	Non-parasitic	S 33°20.990’	W 70°18.896’
Andrenidae	Liphanthus andinus	Female	2018	1	8	Small	Oligolectic	Non-parasitic	S 33°20.990’	W 70°18.896’
Andrenidae	Liphanthus andinus	Female	2018	1	8	Small	Oligolectic	Non-parasitic	S 33°20.990’	W 70°18.896’
Andrenidae	Liphanthus andinus	Female	2018	2	2	Small	Oligolectic	Non-parasitic	S 33°21.668’	W 70°18.102’
Andrenidae	Liphanthus andinus	Female	2018	2	2	Small	Oligolectic	Non-parasitic	S 33°21.668’	W 70°18.102’
Andrenidae	Liphanthus andinus	Female	2017	11	12	Small	Oligolectic	Non-parasitic	S 33°22.067’	W 70°17.219’
Andrenidae	Liphanthus andinus	Female	2017	11	12	Small	Oligolectic	Non-parasitic	S 33°22.084’	W 70°16.264’
Andrenidae	Liphanthus sabulosus	Female	2018	1	6	Small	Oligolectic	Non-parasitic	S 33°19'37.2"	W 70°17'46.8"
Andrenidae	Liphanthus sabulosus	Female	2018	1	6	Small	Oligolectic	Non-parasitic	S 33°19'37.2"	W 70°17'46.8"
Andrenidae	Liphanthus sabulosus	Female	2018	1	6	Small	Oligolectic	Non-parasitic	S 33°19'37.2"	W 70°17'46.8"
Andrenidae	Liphanthus sabulosus	Female	2018	1	6	Small	Oligolectic	Non-parasitic	S 33°19'37.2"	W 70°17'46.8"
Andrenidae	Liphanthus sabulosus	Female	2018	1	6	Small	Oligolectic	Non-parasitic	S 33°19'47.2"	W 70°17'42.5"
Andrenidae	Liphanthus sabulosus	Female	2018	1	6	Small	Oligolectic	Non-parasitic	S 33°19'47.2"	W 70°17'42.5"
Andrenidae	Liphanthus sabulosus	Female	2018	1	6	Small	Oligolectic	Non-parasitic	S 33°19'47.2"	W 70°17'42.5"
Andrenidae	Liphanthus sabulosus	Female	2018	1	5	Small	Oligolectic	Non-parasitic	S 33°20.709’	W 70°17.927’
Andrenidae	Liphanthus sabulosus	Female	2018	2	2	Small	Oligolectic	Non-parasitic	S 33°20.709’	W 70°17.927’
Andrenidae	Liphanthus sabulosus	Female	2018	2	2	Small	Oligolectic	Non-parasitic	S 33°20.709’	W 70°17.927’
Andrenidae	Liphanthus sabulosus	Female	2018	2	2	Small	Oligolectic	Non-parasitic	S 33°20.709’	W 70°17.927’
Andrenidae	Liphanthus sabulosus	Female	2018	2	2	Small	Oligolectic	Non-parasitic	S 33°20.709’	W 70°17.927’
Andrenidae	Liphanthus sabulosus	Female	2018	2	2	Small	Oligolectic	Non-parasitic	S 33°20.709’	W 70°17.927’
Andrenidae	Liphanthus sabulosus	Male	2018	2	2	Small	Oligolectic	Non-parasitic	S 33°20.709’	W 70°17.927’
Andrenidae	Liphanthus sabulosus	Female	2017	12	5	Small	Oligolectic	Non-parasitic	S 33°20.709’	W 70°17.927’
Andrenidae	Liphanthus sabulosus	Female	2018	2	1	Small	Oligolectic	Non-parasitic	S 33°20.888'	W 70° 18.681'
Andrenidae	Liphanthus sabulosus	Female	2018	2	1	Small	Oligolectic	Non-parasitic	S 33°20.888'	W 70° 18.681'
Andrenidae	Liphanthus sabulosus	Female	2018	1	8	Small	Oligolectic	Non-parasitic	S 33°20.888'	W 70° 18.681'
Andrenidae	Liphanthus sabulosus	Female	2018	2	1	Small	Oligolectic	Non-parasitic	S 33°20.888'	W 70° 18.681'
Andrenidae	Liphanthus sabulosus	Female	2018	1	8	Small	Oligolectic	Non-parasitic	S 33°20.888'	W 70° 18.681'
Andrenidae	Liphanthus sabulosus	Female	2018	2	1	Small	Oligolectic	Non-parasitic	S 33°20.888'	W 70° 18.681'
Andrenidae	Liphanthus sabulosus	Female	2018	2	1	Small	Oligolectic	Non-parasitic	S 33°20.888'	W 70° 18.681'
Andrenidae	Liphanthus sabulosus	Female	2018	1	8	Small	Oligolectic	Non-parasitic	S 33°20.990’	W 70°18.896’
Andrenidae	Liphanthus sabulosus	Female	2018	1	8	Small	Oligolectic	Non-parasitic	S 33°20.990’	W 70°18.896’
Andrenidae	Liphanthus sabulosus	Female	2018	2	1	Small	Oligolectic	Non-parasitic	S 33°20.990’	W 70°18.896’
Andrenidae	Liphanthus sabulosus	Female	2018	2	1	Small	Oligolectic	Non-parasitic	S 33°20.990’	W 70°18.896’
Andrenidae	Liphanthus sabulosus	Female	2018	2	1	Small	Oligolectic	Non-parasitic	S 33°20.990’	W 70°18.896’
Andrenidae	Liphanthus sabulosus	Female	2018	2	1	Small	Oligolectic	Non-parasitic	S 33°20.990’	W 70°18.896’
Andrenidae	Liphanthus sabulosus	Female	2018	2	1	Small	Oligolectic	Non-parasitic	S 33°20.990’	W 70°18.896’
Andrenidae	Liphanthus sabulosus	Female	2018	2	2	Small	Oligolectic	Non-parasitic	S 33°21.668’	W 70°18.102’
Andrenidae	Liphanthus sabulosus	Female	2018	1	7	Small	Oligolectic	Non-parasitic	S 33°22.067’	W 70°17.219’
Andrenidae	Liphanthus sabulosus	Female	2018	1	7	Small	Oligolectic	Non-parasitic	S 33°22.067’	W 70°17.219’
Andrenidae	Liphanthus sabulosus	Female	2018	1	7	Small	Oligolectic	Non-parasitic	S 33°22.067’	W 70°17.219’
Andrenidae	Liphanthus sabulosus	Female	2017	12	3	Small	Oligolectic	Non-parasitic	S 33°22.084’	W 70°16.264’
Andrenidae	Liphanthus sabulosus	Female	2018	2	3	Small	Oligolectic	Non-parasitic	S 33°22.084’	W 70°16.264’
Andrenidae	Liphantus coquimbensis	Male	2017	11	11	Small	Oligolectic	Non-parasitic	S 33°19'37.2"	W 70°17'46.8"
Andrenidae	Liphantus coquimbensis	Male	2017	12	5	Small	Oligolectic	Non-parasitic	S 33°20.709’	W 70°17.927’
Andrenidae	Liphantus coquimbensis	Male	2017	11	10	Small	Oligolectic	Non-parasitic	S 33°20.888'	W 70° 18.681'
Andrenidae	Liphantus coquimbensis	Male	2018	2	1	Small	Oligolectic	Non-parasitic	S 33°20.990’	W 70°18.896’
Andrenidae	Liphantus coquimbensis	Male	2017	11	10	Small	Oligolectic	Non-parasitic	S 33°20.990’	W 70°18.896’
Andrenidae	Liphantus coquimbensis	Male	2018	2	2	Small	Oligolectic	Non-parasitic	S 33°21.668’	W 70°18.102’
Megachilidae	Megachile (Dasymegachile) distinguenda	Female	2018	2	4	Large	Polylectic	Non-parasitic	S 33°19'37.2"	W 70°17'46.8"
Megachilidae	Megachile (Dasymegachile) distinguenda	Male	2018	1	6	Large	Polylectic	Non-parasitic	S 33°19'47.2"	W 70°17'42.5"
Megachilidae	Megachile (Dasymegachile) distinguenda	Female	2018	2	2	Large	Polylectic	Non-parasitic	S 33°20.709’	W 70°17.927’
Megachilidae	Megachile (Dasymegachile) distinguenda	Female	2018	2	2	Large	Polylectic	Non-parasitic	S 33°20.709’	W 70°17.927’
Megachilidae	Megachile (Dasymegachile) distinguenda	Male	2018	2	2	Large	Polylectic	Non-parasitic	S 33°20.709’	W 70°17.927’
Megachilidae	Megachile (Dasymegachile) distinguenda	Male	2018	2	2	Large	Polylectic	Non-parasitic	S 33°20.709’	W 70°17.927’
Megachilidae	Megachile (Dasymegachile) distinguenda	Male	2018	2	2	Large	Polylectic	Non-parasitic	S 33°20.709’	W 70°17.927’
Megachilidae	Megachile (Dasymegachile) distinguenda	Male	2018	2	2	Large	Polylectic	Non-parasitic	S 33°20.709’	W 70°17.927’
Megachilidae	Megachile semirufa	Female	2018	2	4	Large	Polylectic	Non-parasitic	S 33°19'37.2"	W 70°17'46.8"
Megachilidae	Megachile semirufa	Female	2018	2	4	Large	Polylectic	Non-parasitic	S 33°19'37.2"	W 70°17'46.8"
Megachilidae	Megachile semirufa	Female	2018	2	4	Large	Polylectic	Non-parasitic	S 33°19'37.2"	W 70°17'46.8"
Megachilidae	Megachile semirufa	Male	2018	2	4	Large	Polylectic	Non-parasitic	S 33°19'37.2"	W 70°17'46.8"
Megachilidae	Megachile semirufa	Female	2018	2	4	Large	Polylectic	Non-parasitic	S 33°19'47.2"	W 70°17'42.5"
Megachilidae	Megachile semirufa	Female	2018	2	4	Large	Polylectic	Non-parasitic	S 33°19'47.2"	W 70°17'42.5"
Megachilidae	Megachile semirufa	Female	2018	2	4	Large	Polylectic	Non-parasitic	S 33°19'47.2"	W 70°17'42.5"
Megachilidae	Megachile semirufa	Female	2018	2	4	Large	Polylectic	Non-parasitic	S 33°19'47.2"	W 70°17'42.5"
Megachilidae	Megachile semirufa	Female	2018	2	4	Large	Polylectic	Non-parasitic	S 33°19'47.2"	W 70°17'42.5"
Megachilidae	Megachile semirufa	Female	2018	2	4	Large	Polylectic	Non-parasitic	S 33°19'47.2"	W 70°17'42.5"
Megachilidae	Megachile semirufa	Male	2018	1	6	Large	Polylectic	Non-parasitic	S 33°19'47.2"	W 70°17'42.5"
Megachilidae	Megachile semirufa	Male	2018	2	2	Large	Polylectic	Non-parasitic	S 33°20.709’	W 70°17.927’
Megachilidae	Megachile semirufa	Male	2018	1	5	Large	Polylectic	Non-parasitic	S 33°20.709’	W 70°17.927’
Megachilidae	Megachile semirufa	Male	2017	12	5	Large	Polylectic	Non-parasitic	S 33°20.709’	W 70°17.927’
Megachilidae	Megachile semirufa	Male	2018	1	5	Large	Polylectic	Non-parasitic	S 33°20.709’	W 70°17.927’
Megachilidae	Megachile semirufa	Female	2018	2	2	Large	Polylectic	Non-parasitic	S 33°21.668’	W 70°18.102’
Megachilidae	Megachile semirufa	Female	2018	1	5	Large	Polylectic	Non-parasitic	S 33°21.668’	W 70°18.102’
Megachilidae	Megachile semirufa	Female	2018	1	7	Large	Polylectic	Non-parasitic	S 33°22.084’	W 70°16.264’
Megachilidae	Megachile semirufa	Female	2018	1	7	Large	Polylectic	Non-parasitic	S 33°22.084’	W 70°16.264’
Megachilidae	Megachile semirufa	Male	2018	1	7	Large	Polylectic	Non-parasitic	S 33°22.084’	W 70°16.264’
Megachilidae	Megachile semirufa	Male	2018	1	7	Large	Polylectic	Non-parasitic	S 33°22.084’	W 70°16.264’
Megachilidae	Megachile saulcyi	Female	2018	2	4	Large	Polylectic	Non-parasitic	S 33°19'47.2"	W 70°17'42.5"
Megachilidae	Megachile saulcyi	Female	2018	1	8	Large	Polylectic	Non-parasitic	S 33°20.888'	W 70° 18.681'
Megachilidae	Megachile saulcyi	Female	2018	1	8	Large	Polylectic	Non-parasitic	S 33°20.888'	W 70° 18.681'
Megachilidae	Megachile saulcyi	Female	2018	1	5	Large	Polylectic	Non-parasitic	S 33°21.668’	W 70°18.102’
Andrenidae	Protandrena sp.	Female	2017	11	10	Small	Polylectic	Non-parasitic	S 33°20.888'	W 70° 18.681'
Andrenidae	Protandrena sp.	Female	2017	11	10	Small	Polylectic	Non-parasitic	S 33°20.990’	W 70°18.896’
Andrenidae	Protandrena sp.	Male	2017	11	10	Small	Polylectic	Non-parasitic	S 33°20.990’	W 70°18.896’
Andrenidae	Protandrena sp.	Male	2017	11	12	Small	Polylectic	Non-parasitic	S 33°22.084’	W 70°16.264’
Andrenidae	Protandrena sp.	Male	2017	11	12	Small	Polylectic	Non-parasitic	S 33°22.084’	W 70°16.264’
Andrenidae	Protandrena sp.	Female	2017	11	12	Small	Polylectic	Non-parasitic	S 33°22.084’	W 70°16.264’
Andrenidae	Protandrena sp.	Female	2017	11	12	Small	Polylectic	Non-parasitic	S 33°22.084’	W 70°16.264’
Andrenidae	Rhophitulus evansi	Male	2018	2	4	Small	Oligolectic	Non-parasitic	S 33°19'37.2"	W 70°17'46.8"
Andrenidae	Rhophitulus evansi	Female	2018	2	4	Small	Oligolectic	Non-parasitic	S 33°19'37.2"	W 70°17'46.8"
Andrenidae	Rhophitulus evansi	Female	2018	2	4	Small	Oligolectic	Non-parasitic	S 33°19'47.2"	W 70°17'42.5"
Andrenidae	Rhophitulus evansi	Female	2018	2	4	Small	Oligolectic	Non-parasitic	S 33°19'47.2"	W 70°17'42.5"
Andrenidae	Rhophitulus evansi	Female	2018	2	4	Small	Oligolectic	Non-parasitic	S 33°19'47.2"	W 70°17'42.5"
Andrenidae	Rhophitulus evansi	Female	2018	2	2	Small	Oligolectic	Non-parasitic	S 33°20.709’	W 70°17.927’
Andrenidae	Rhophitulus evansi	Female	2018	2	1	Small	Oligolectic	Non-parasitic	S 33°20.990’	W 70°18.896’
Andrenidae	Rhophitulus evansi	Female	2018	2	1	Small	Oligolectic	Non-parasitic	S 33°20.990’	W 70°18.896’
Andrenidae	Rhophitulus evansi	Female	2018	2	1	Small	Oligolectic	Non-parasitic	S 33°20.990’	W 70°18.896’
Andrenidae	Rhophitulus evansi	Female	2018	2	2	Small	Oligolectic	Non-parasitic	S 33°21.668’	W 70°18.102’
Andrenidae	Rhophitulus evansi	Male	2018	2	2	Small	Oligolectic	Non-parasitic	S 33°21.668’	W 70°18.102’
Andrenidae	Rhophitulus evansi	Male	2018	2	2	Small	Oligolectic	Non-parasitic	S 33°21.668’	W 70°18.102’
Andrenidae	Rhophitulus evansi	Male	2018	2	2	Small	Oligolectic	Non-parasitic	S 33°21.668’	W 70°18.102’
Andrenidae	Rhophitulus evansi	Male	2018	2	2	Small	Oligolectic	Non-parasitic	S 33°21.668’	W 70°18.102’
Andrenidae	Rhophitulus evansi	Male	2018	2	3	Small	Oligolectic	Non-parasitic	S 33°22.084’	W 70°16.264’
Halictidae	Ruizantheda cerdai	Male	2017	11	10	Medium	Polylectic	Non-parasitic	S 33°20.888'	W 70° 18.681'
Halictidae	Ruizantheda mutabilis	Male	2017	12	5	Medium	Polylectic	Non-parasitic	S 33°20.709’	W 70°17.927’
Halictidae	Ruizantheda mutabilis	Male	2017	12	5	Medium	Polylectic	Non-parasitic	S 33°20.709’	W 70°17.927’
Halictidae	Ruizantheda mutabilis	Male	2017	12	5	Medium	Polylectic	Non-parasitic	S 33°20.709’	W 70°17.927’
Halictidae	Ruizantheda mutabilis	Female	2017	11	10	Medium	Polylectic	Non-parasitic	S 33°20.888'	W 70° 18.681'
Halictidae	Ruizantheda nigrocaerulea	Male	2017	12	5	Medium	Polylectic	Non-parasitic	S 33°20.709’	W 70°17.927’
Halictidae	Ruizantheda proxima	Female	2018	2	1	Medium	Polylectic	Non-parasitic	S 33°20.990’	W 70°18.896’
Halictidae	Sphecodes granulosus	Female	2018	2	1	Small	Polylectic	Parasitic	S 33°20.990’	W 70°18.896’
Apidae	Svastrides melanura	Female	2018	1	8	Large	Polylectic	Non-parasitic	S 33°20.888'	W 70° 18.681'
Apidae	Svastrides melanura	Male	2018	1	8	Large	Polylectic	Non-parasitic	S 33°20.888'	W 70° 18.681'
Apidae	Svastrides melanura	Female	2018	1	8	Large	Polylectic	Non-parasitic	S 33°20.990’	W 70°18.896’
Apidae	Svastrides melanura	Female	2018	1	8	Large	Polylectic	Non-parasitic	S 33°20.990’	W 70°18.896’
Colletidae	Xeromelissa sororitatis	Male	2018	2	2	Small	Polylectic	Non-parasitic	S 33°20.709’	W 70°17.927’
Colletidae	Xeromelissa sororitatis	Female	2018	2	2	Small	Polylectic	Non-parasitic	S 33°21.668’	W 70°18.102’
Colletidae	Xeromelissa sororitatis	Female	2018	2	2	Small	Polylectic	Non-parasitic	S 33°21.668’	W 70°18.102’
Colletidae	Xeromelissa sororitatis	Female	2018	2	2	Small	Polylectic	Non-parasitic	S 33°21.668’	W 70°18.102’
Colletidae	Xeromelissa sororitatis	Female	2018	2	2	Small	Polylectic	Non-parasitic	S 33°21.668’	W 70°18.102’
Colletidae	Xeromelissa sororitatis	Female	2018	2	2	Small	Polylectic	Non-parasitic	S 33°21.668’	W 70°18.102’
Colletidae	Xeromelissa sororitatis	Female	2018	2	2	Small	Polylectic	Non-parasitic	S 33°21.668’	W 70°18.102’
Colletidae	Xeromelissa sororitatis	Female	2018	2	2	Small	Polylectic	Non-parasitic	S 33°21.668’	W 70°18.102’
Colletidae	Xeromelissa sororitatis	Female	2018	1	7	Small	Polylectic	Non-parasitic	S 33°22.084’	W 70°16.264’

## Sheet: Abundance
Family	Species	Abundance 2016-2017	Abundance 2017-2018	Total abundance
Andrenidae	Acamptopoeum submetallicum	5	20	25
Apidae	Alloscirtetica gayi	2	3	5
Apidae	Alloscirtetica rufitarsis	3	5	8
Megachilidae	Anthidium chilense	0	2	2
Megachilidae	Anthidium chubuti	6	10	16
Megachilidae	Anthidium espinosai	1	0	1
Apidae	Anthophora incerta	2	0	2
Apidae	Apis mellifera	36	0	36
Apidae	Bombus dahlbomii	8	113	121
Apidae	Bombus terrestris	3	0	3
Colletidae	Cadeguala occidentalis	0	1	1
Halictidae	Caenohalictus aplacodes	2	1	3
Halictidae	Caenohalictus iodurus	35	82	117
Halictidae	Caenohalictus rostraticeps	1	5	6
Halictidae	Callistochlora chloris	0	61	61
Halictidae	Callistochlora prothysteres	0	1	1
Colletidae	Caupolicana bicolor	0	1	1
Apidae	Centris cineraria	2	12	14
Apidae	Centris nigerrima	11	11	22
Apidae	Chalepogenus caeruleus	1	1	2
Colletidae	Chilicola (Heteroediscelis) curvapeligrosa	5	29	34
Colletidae	Colletes fulvipes	1	1	2
Colletidae	Colletes kuhlmanni	16	25	41
Colletidae	Colletes musculus	0	18	18
Apidae	Diadasia chilensis	7	15	22
Apidae	Epiclopus gayi	1	0	1
Apidae	Epiclopus lendlianus	3	2	5
Andrenidae	Euherbstia excellens	0	1	1
Apidae	Isepeolus luctuosus	1	0	1
Apidae	Kelita sp.	0	4	4
Halictidae	Lasioglossum (Dialictus) spp.	26	252	278
Andrenidae	Liphanthus andinus	3	47	50
Andrenidae	Liphanthus sabulosus	21	35	56
Andrenidae	Liphantus coquimbensis	0	6	6
Megachilidae	Megachile (Dasymegachile) distinguenda	4	8	12
Megachilidae	Megachile pollinosa	1	0	1
Megachilidae	Megachile semirufa	14	21	35
Megachilidae	Megachile saulcyi	4	4	8
Andrenidae	Protandrena sp.	0	7	7
Andrenidae	Rhophitulus evansi	15	15	30
Halictidae	Ruizantheda cerdai	0	1	1
Halictidae	Ruizantheda mutabilis	1	4	5
Halictidae	Ruizantheda nigrocaerulea	1	1	2
Halictidae	Ruizantheda proxima	0	1	1
Halictidae	Sphecodes granulosus	2	1	3
Apidae	Svastrides melanura	0	4	4
Megachilidae	Trichothurgus herbsti	1	0	1
Colletidae	Xeromelissa sororitatis	6	9	15
	Total abundance	244	840	1091
